# Supplementary material for: Single-cell RNA sequencing highlights the influence of innate and adaptive immune response mechanisms in psoriatic arthritis
Source: Front Immunol. 2025 Feb 27;15:1490051. doi: 10.3389/fimmu.2024.1490051 (PMC11904337; doi:10.3389/fimmu.2024.1490051)
Supplement: Supplementary file 2 [file Table1.xlsx]

## Sheet: Ark1
DEGs comparing PsA and healthy controls
Gene	celltype	log2fc	expr_dir	padj	amb_counts	deseq_padj	edge_padj	limma_padj	deseq_log2FoldChange	edge_log2FoldChange	limma_log2FoldChange
AC026979.2	CD14 Mono	-0.686208	down	0.0225301	7	0.0117722	0.0286021	0.027216	-0.664846	-0.6741	-0.719677
AC093627.4	CD14 Mono	0.814175	up	0.0471952	2	0.0477504	0.0666192	0.027216	0.758865	0.771567	0.912092
ADO	CD14 Mono	0.541074	up	0.021668	6	0.0074115	0.0272613	0.0303311	0.564895	0.545212	0.513116
AGA	CD4 Naive	0.435168	up	0.0350405	6	0.0198086	0.0557519	0.0295608	0.403699	0.408468	0.493336
AGO3	CD4 Naive	-0.274719	down	0.0390387	12	0.0164558	0.0287096	0.0719506	-0.287937	-0.292779	-0.24344
AGO3	CD4 TCM	-0.24946	down	0.0816456	12	0.020146	0.0411323	0.183658	-0.283384	-0.271314	-0.193683
AIMP2	CD4 Naive	0.638299	up	0.0411888	1	0.027995	0.0393684	0.056203	0.640921	0.649801	0.624175
AL357060.1	CD4 Naive	-0.592537	down	0.0156158	8	0.00427681	0.0222539	0.0203166	-0.607137	-0.583642	-0.586833
AL360012.1	NK	-1.22346	down	0.0301889	4	0.010667	0.0326086	0.0472911	-1.32494	-1.22642	-1.11902
ALDH9A1	CD4 Naive	0.482673	up	0.0571142	15	0.0199755	0.0496304	0.101737	0.491634	0.494461	0.461923
ALOX5AP	CD4 Naive	0.551335	up	0.0467651	10	0.0339397	0.0637567	0.042599	0.490443	0.515041	0.648521
ANAPC1	CD14 Mono	-0.375395	down	0.0526503	7	0.0395374	0.0720219	0.0463914	-0.365271	-0.372314	-0.388601
ANAPC13	CD4 TCM	0.351827	up	0.0426616	5	0.0216625	0.026231	0.0800912	0.335522	0.374132	0.345826
ANAPC15	CD8 TEM	-0.556233	down	0.0323794	4	0.00660625	0.0504955	0.0400363	-0.563584	-0.546364	-0.55875
AP1G1	CD4 Naive	-0.361511	down	0.0229303	16	0.00842661	0.0266246	0.0337396	-0.372494	-0.364406	-0.347632
APEX2	CD4 TCM	0.392494	up	0.0455678	8	0.0219472	0.0374898	0.0772665	0.380284	0.394781	0.402417
APMAP	CD4 Naive	0.555042	up	0.0297692	35	0.0109624	0.0283814	0.0499639	0.553151	0.560187	0.551787
APOOL	CD4 TCM	0.328408	up	0.0673	1	0.0474623	0.0470256	0.107412	0.318835	0.340513	0.325877
ARF4	CD4 Naive	0.506908	up	0.0193983	14	0.00812191	0.0266246	0.0234483	0.475462	0.493753	0.551508
ARF4	CD4 TCM	0.297815	up	0.042093	14	0.0220339	0.0374898	0.0667553	0.279012	0.305354	0.309079
ARL8B	CD4 Naive	0.483954	up	0.028206	16	0.00837067	0.0266246	0.0496228	0.481001	0.499458	0.471403
ARMH3	CD4 TCM	-0.333822	down	0.0377129	2	0.0228053	0.0263296	0.0640038	-0.346001	-0.339693	-0.315773
ASF1A	CD4 Naive	0.570895	up	0.0268015	3	0.00749852	0.0184781	0.0544279	0.578695	0.591705	0.542287
ATP5PB	CD4 TCM	0.202459	up	0.0242108	21	0.0176816	0.0240253	0.0309255	0.184917	0.208934	0.213528
ATP6V1B2	CD16 Mono	0.607642	up	0.0553708	34	0.0185506	0.0489631	0.0985988	0.589612	0.609809	0.623506
ATP6V1B2	CD14 Mono	0.496798	up	0.0202068	34	0.0074115	0.0218346	0.0313743	0.499923	0.506966	0.483505
ATXN10	CD4 TCM	0.256251	up	0.0275947	13	0.0189926	0.0328658	0.0309255	0.241826	0.251214	0.275714
ATXN7L1	CD4 TCM	-0.373562	down	0.0181484	2	0.00283891	0.0206809	0.0309255	-0.39382	-0.369766	-0.357101
B3GALT6	CD4 TCM	0.433788	up	0.0517691	6	0.018325	0.0240253	0.112957	0.42843	0.468726	0.404209
BACH2	CD14 Mono	1.95201	up	0.530166	12	0.00778794	0.939492	0.643218	4.1955	0.349567	1.31096
BCAS2	CD4 TCM	-0.389896	down	0.0685368	3	0.0195002	0.0426569	0.143453	-0.434873	-0.402144	-0.33267
BRWD1	CD4 Naive	-0.295997	down	0.0572949	35	0.0191982	0.0444116	0.108275	-0.32299	-0.30788	-0.257121
BTG3	CD4 TCM	-0.669607	down	0.020657	6	0.00323394	0.0175385	0.0411984	-0.725658	-0.691922	-0.591241
C22orf46	CD4 TCM	-0.309718	down	0.0782235	5	0.0336154	0.0497524	0.151303	-0.333547	-0.327107	-0.268501
C2CD3	CD4 TCM	-0.425568	down	0.0336795	6	0.0121374	0.0332156	0.0556856	-0.443507	-0.423092	-0.410106
CARD8-AS1	CD4 TCM	0.886762	up	0.0240262	6	0.0121374	0.0290157	0.0309255	0.772117	0.826391	1.06178
CARD8-AS1	NK	0.670838	up	0.0345514	6	0.0121615	0.0438948	0.047598	0.649478	0.656929	0.706106
CBWD5	CD4 TCM	-0.452311	down	0.0488343	0	0.0216625	0.0374898	0.0873506	-0.478902	-0.477101	-0.400929
CCDC141	CD4 Naive	-0.58429	down	0.026064	0	0.0108164	0.0336359	0.0337396	-0.59842	-0.579566	-0.574884
CCDC28A	CD4 Naive	0.501278	up	0.0309875	11	0.0111256	0.0266246	0.0552123	0.493817	0.51642	0.493599
CCR1	CD14 Mono	0.631393	up	0.0365343	29	0.00750278	0.0517647	0.0503354	0.633565	0.629331	0.631282
CDK4	CD4 Naive	0.387542	up	0.0423423	5	0.0360551	0.0320544	0.0589175	0.367178	0.405425	0.390024
CDK4	CD4 TCM	0.363618	up	0.0407118	5	0.0274464	0.0341633	0.0605257	0.333516	0.362396	0.394943
CDK6	cDC2	-1.03159	down	0.104779	12	0.00676974	0.0818669	0.225702	-1.12001	-1.0293	-0.945454
CEP120	CD8 TEM	-0.353973	down	0.0319492	7	0.00496172	0.0489915	0.0418945	-0.361543	-0.354881	-0.345495
CHCHD7	CD14 Mono	0.32309	up	0.0362199	19	0.0132708	0.0504489	0.0449399	0.33483	0.322321	0.31212
CHSY1	B naive	0.991645	up	0.0330555	5		0.0574263	0.00868462	0.889203	0.899424	1.18631
CISH	CD4 TEM	1.30027	up	0.0456114	3	0.00687265	0.0527126	0.0772488	1.33042	1.18514	1.38526
CISH	CD4 TCM	1.20908	up	0.0292616	3	0.00323394	0.0240253	0.0605257	1.15748	1.13718	1.33259
CLCN3	CD4 Naive	0.328893	up	0.0392751	5	0.0329751	0.0304222	0.0544279	0.316238	0.345658	0.324784
CLPTM1L	CD4 Naive	0.560429	up	0.0203074	19	0.00642186	0.0184781	0.0360222	0.558773	0.568614	0.5539
CLPTM1L	CD4 TCM	0.42785	up	0.0385315	19	0.0117879	0.0244783	0.0793282	0.422863	0.444959	0.415727
CLU	CD14 Mono	2.0292	up	0.051202	8	0.0074115	0.0666853	0.0795092	2.02569	1.96929	2.09263
COMT	CD4 TCM	0.398379	up	0.0527783	17	0.020014	0.0355743	0.102747	0.388366	0.413896	0.392876
COPS7B	CD4 TCM	0.293718	up	0.066659	9	0.0423206	0.0478307	0.109826	0.279421	0.310523	0.291209
COQ10B	CD4 TCM	-0.388192	down	0.0275969	11	0.00731008	0.026231	0.0492496	-0.414896	-0.383206	-0.366474
CRYBG1	CD14 Mono	0.449875	up	0.0172812	21	0.0074115	0.0269096	0.0175226	0.4644	0.441707	0.443519
CRYBG1	CD4 TCM	0.305016	up	0.0426603	21	0.0286631	0.0332156	0.0661023	0.286887	0.312189	0.315971
CSRNP1	CD4 TCM	-1.09455	down	0.0419988	10	0.0464491	0.0500428	0.0295046	-1.04734	-1.02682	-1.2095
CSRNP1	MAIT	-1.38129	down	0.0468012	10		0.003002	0.0906003	-1.40888	-1.38185	-1.35314
CTSO	B intermediate	0.879794	up	0.0631106	8	0.0307914	0.0469793	0.111561	0.904892	0.902637	0.831853
CTSO	CD4 Naive	0.528701	up	0.0419187	8	0.0259773	0.0637567	0.0360222	0.468406	0.489441	0.628257
CX3CR1	CD14 Mono	1.38421	up	0.00603815	36	0.000153886	0.0122581	0.0057025	1.39357	1.32329	1.43577
CX3CR1	cDC2	1.29879	up	0.0197899	36	0.00676974	0.0123757	0.0402242	1.17019	1.29273	1.43344
DAGLB	CD4 Naive	-0.566131	down	0.0482526	4	0.0331702	0.0637567	0.0478308	-0.565562	-0.535117	-0.597714
DCAF7	CD4 Naive	0.619363	up	0.0176024	25	0.00323698	0.0158306	0.0337396	0.613035	0.623834	0.621221
DDIT3	CD14 Mono	-0.904029	down	0.019772	1	0.00484367	0.0161821	0.0382901	-0.958493	-0.935517	-0.818077
DDIT3	NK	-0.806288	down	0.0266848	1	0.0137597	0.0387961	0.0274985	-0.831074	-0.805945	-0.781846
DHRS4-AS1	CD4 TCM	0.319926	up	0.0578894	2	0.0398002	0.0497524	0.0841156	0.304488	0.326321	0.328971
DIAPH2	CD14 Mono	-0.319554	down	0.0358684	5	0.00252847	0.0554814	0.0495954	-0.300061	-0.323101	-0.335501
DKC1	CD4 TCM	0.407308	up	0.00840125	13	0.0012006	0.00499076	0.0190124	0.393929	0.421957	0.406037
DNAJB1	CD4 Naive	-0.628368	down	0.0231756	24	0.0124571	0.0266479	0.0304219	-0.627396	-0.613152	-0.644557
DNAJB1	CD4 TCM	-0.626707	down	0.0519396	24	0.0267201	0.0490076	0.0800912	-0.635762	-0.604074	-0.640286
DTHD1	NK	-0.671557	down	0.0361316	1	0.0170329	0.0440709	0.0472911	-0.697618	-0.665831	-0.651221
DUSP7	CD4 TCM	0.457856	up	0.0574719	6	0.0195358	0.0295773	0.123303	0.456316	0.492044	0.425207
DYNLL2	B naive	0.561752	up	0.0501536	12	0.0325734	0.0789034	0.0389841	0.514795	0.537006	0.633457
EDRF1	CD4 TCM	-0.268392	down	0.0383029	13	0.0142851	0.0276255	0.0729979	-0.286623	-0.269823	-0.24873
EID2	CD4 TCM	0.360956	up	0.0596683	6	0.0349102	0.0363581	0.107737	0.347975	0.376221	0.358673
ELF2	CD14 Mono	-0.355611	down	0.0452887	23	0.0230792	0.0480384	0.0647484	-0.357278	-0.370057	-0.339496
ELF2	NK	-0.406095	down	0.0437591	23	0.0134098	0.0402641	0.0776034	-0.438974	-0.422138	-0.357174
ELMO2	CD14 Mono	0.614262	up	0.00689246	20	0.00252847	0.0122581	0.00589084	0.625118	0.599447	0.618221
EMC3	CD4 TCM	-0.270466	down	0.0325589	8	0.00731008	0.0240253	0.0663415	-0.285702	-0.276956	-0.248741
EOMES	CD8 TEM	0.809197	up	0.022989	11	0.0012056	0.027725	0.0400363	0.82431	0.829187	0.774094
ERLEC1	CD14 Mono	0.451774	up	0.0355277	5	0.0169526	0.0432391	0.0463914	0.470198	0.458059	0.427064
FAM122A	CD4 Naive	0.6544	up	0.0470405	2	0.0111256	0.0311661	0.0988297	0.662606	0.661805	0.63879
FAM122A	CD4 TCM	0.470455	up	0.0390389	2	0.0134215	0.0240253	0.0796698	0.462649	0.491315	0.457401
FAM129B	CD14 Mono	0.491059	up	0.0478654	7	0.0312034	0.0627974	0.0495954	0.496807	0.476639	0.499729
FAM50B	CD4 TCM	0.747485	up	0.0368087	4	0.0161824	0.0240253	0.0702185	0.724607	0.764223	0.753624
FANCF	NK	0.656816	up	0.0403099	1	0.0227095	0.0293656	0.0688546	0.659185	0.686105	0.625157
FBXO11	CD4 Naive	-0.316249	down	0.0377626	10	0.0142384	0.0266246	0.0724246	-0.337007	-0.331205	-0.280535
FEM1C	CD14 Mono	-0.573586	down	0.01754	4	0.00747663	0.0218346	0.0233088	-0.565783	-0.581091	-0.573882
FLYWCH2	CD14 Mono	0.615857	up	0.0226699	2	0.00764956	0.0196094	0.0407508	0.641573	0.629182	0.576817
FOSL2	MAIT	-0.943511	down	0.16037	20	0.0574609	6.11619e-05	0.423589	-0.907064	-1.20531	-0.718155
FRAT2	CD14 Mono	0.564168	up	0.0395416	10	0.0074115	0.0480384	0.063175	0.599359	0.57232	0.520826
GABARAPL1	MAIT	-0.716983	down	0.336575	9		0.00502673	0.668123	-0.657662	-0.98727	-0.506018
GCA	cDC2	0.84232	up	0.0548538	21	0.00851779	0.0185405	0.137503	0.858131	0.848683	0.820145
GIMAP1	CD4 TEM	0.672348	up	0.0468902	12	0.00302019	0.0527126	0.0849378	0.660584	0.641495	0.714965
GIMAP1	CD4 TCM	0.539871	up	0.00160977	12	0.000121148	0.00240984	0.00229832	0.514936	0.542925	0.561752
GIMAP1	CD4 Naive	0.48347	up	0.00429762	12	0.000785422	0.00660535	0.0055021	0.462448	0.478233	0.509727
GIMAP4	CD4 Naive	0.70759	up	0.0307866	33	0.0126406	0.0406683	0.0390508	0.675325	0.690539	0.756905
GIMAP4	CD4 TCM	0.678397	up	0.044104	33	0.0220339	0.0497524	0.0605257	0.629109	0.65465	0.751432
GIMAP6	CD8 TCM	1.09928	up	0.0483974	14	0.0111053	0.023748	0.110339	1.08416	1.13202	1.08165
GIMAP6	CD8 TEM	0.709008	up	0.0346009	14	0.0034352	0.037826	0.0625417	0.712669	0.70376	0.710594
GIMAP6	CD4 TCM	0.536587	up	0.0149724	14	0.00283891	0.0145554	0.027523	0.523513	0.543383	0.542865
GIMAP6	CD4 Naive	0.399697	up	0.0288994	14	0.0103583	0.0266246	0.0497152	0.396025	0.416121	0.386946
GLOD4	CD4 Naive	0.297536	up	0.0325957	8	0.0213092	0.0374272	0.0390508	0.284112	0.301724	0.306774
GLRX	CD4 Naive	0.659077	up	0.015094	15	0.00723125	0.0266246	0.0114262	0.598295	0.627962	0.750974
GNPDA1	CD4 Naive	0.578042	up	0.0221665	3	0.00837067	0.0266246	0.0315043	0.55481	0.572727	0.60659
GPATCH8	CD4 TCM	-0.234621	down	0.0274607	30	0.00502649	0.023609	0.0537466	-0.250929	-0.233529	-0.219406
GPATCH8	NK	-0.405682	down	0.0431544	30	0.0206358	0.0460852	0.0627422	-0.421717	-0.406745	-0.388583
GPR171	CD4 TCM	0.539335	up	0.0341357	15	0.0111735	0.0244783	0.0667553	0.53481	0.557754	0.525441
GRB10	CD4 Naive	1.72487	up	0.0397336	2		0.0444116	0.0350556	1.7184	1.67576	1.78044
GRK5	CD4 Naive	0.375827	up	0.0324966	5	0.0252805	0.0266246	0.0455848	0.358609	0.396396	0.372476
GSAP	CD14 Mono	-0.356154	down	0.0481824	31	0.047782	0.0467183	0.0500469	-0.342513	-0.366498	-0.359451
GSE1	CD14 Mono	-0.335166	down	0.0372932	23	0.0302783	0.0480384	0.0335629	-0.317663	-0.340005	-0.347829
HAUS3	CD4 TCM	-0.451087	down	0.0504746	3	0.0121374	0.0263296	0.112957	-0.501431	-0.466626	-0.385203
HDGF	CD4 Naive	0.227477	up	0.027759	31	0.0206302	0.0266246	0.0360222	0.207853	0.24625	0.228327
HDGF	CD4 TCM	0.18049	up	0.0526034	31	0.0465049	0.0383075	0.0729979	0.163902	0.191214	0.186354
HECA	CD4 Naive	-0.254359	down	0.0446165	36	0.0153616	0.0450055	0.0734826	-0.272399	-0.257082	-0.233597
HELZ	NK	-0.313948	down	0.02289	27	0.00615781	0.0326086	0.0299036	-0.321522	-0.306587	-0.313735
HNRNPA1P48	CD14 Mono	-0.415972	down	0.0196858	2	0.0143849	0.0295195	0.0151528	-0.402077	-0.412019	-0.43382
HNRNPAB	CD4 Naive	0.403675	up	0.0381737	11	0.0228633	0.0406683	0.0509895	0.388652	0.409917	0.412455
HNRNPF	CD4 Naive	0.38451	up	0.0318355	28	0.013351	0.0311661	0.0509895	0.37635	0.395647	0.381533
HNRNPF	CD4 TCM	0.34737	up	0.0314958	28	0.0137264	0.0244783	0.0562827	0.33429	0.360825	0.346997
IFFO2	CD14 Mono	-0.879104	down	0.0274109	11	0.0196474	0.0218346	0.0407508	-0.885939	-0.927218	-0.824157
IGLL5	Plasmablast	-2.97877	down	0.24516	1	0.0205899	6.22714e-09	0.71489	-3.50755	-3.52717	-1.9016
IKBIP	CD4 TCM	0.581411	up	0.0654007	3	0.0262301	0.0374898	0.132482	0.58204	0.610892	0.5513
IMP3	CD4 Naive	0.325655	up	0.0410936	6	0.0305823	0.0566761	0.0360222	0.304571	0.31643	0.355965
IMP3	CD4 TCM	0.321229	up	0.0296222	6	0.0155918	0.0240253	0.0492496	0.303508	0.330873	0.329307
IRS2	MAIT	-1.37737	down	0.0463476	18		0.00209498	0.0906003	-1.20592	-1.47183	-1.45437
ITPRIP	NK	-0.882401	down	0.056035	8	0.0469322	0.076115	0.0450578	-0.89558	-0.878213	-0.873411
IWS1	CD4 TCM	0.300822	up	0.0402351	21	0.0195358	0.0244783	0.0766911	0.287432	0.319259	0.295775
JMY	CD4 Naive	-0.390734	down	0.0334401	14	0.013087	0.037518	0.0497152	-0.413616	-0.393469	-0.365117
JMY	MAIT	-0.798157	down	0.0831203	14		0.00983805	0.156402	-0.717481	-0.844217	-0.832772
JOSD1	CD4 TCM	-0.468868	down	0.0394373	5	0.0157368	0.0358198	0.0667553	-0.50288	-0.467817	-0.435906
KDM3A	CD14 Mono	-0.48078	down	0.0387369	20	0.0535451	0.0219146	0.0407508	-0.485299	-0.510794	-0.446246
KIF5B	CD4 TCM	-0.249512	down	0.0182663	30	0.00261514	0.0212581	0.0309255	-0.269079	-0.243355	-0.2361
KIAA1109	CD4 TCM	-0.26735	down	0.0551345	30	0.0187115	0.0445217	0.10217	-0.290941	-0.265437	-0.245673
KIAA1328	CD4 TCM	-0.517514	down	0.0447209	1	0.0117879	0.0251155	0.0972594	-0.568422	-0.540307	-0.443813
KLF3	MAIT	-0.73128	down	0.150475	34	0.0766475	0.00194443	0.372832	-0.679629	-0.874848	-0.639364
KLHL15	CD14 Mono	-1.01394	down	0.00714865	3	0.00252847	0.0122581	0.00665943	-1.04569	-1.02368	-0.972442
LAPTM4A	CD4 Naive	0.744246	up	0.0366144	24	0.00837067	0.030839	0.0706335	0.724769	0.708207	0.799761
LINC00324	CD4 TCM	0.481588	up	0.083277	6	0.0267201	0.0460173	0.177094	0.489125	0.507224	0.448415
LINC00909	CD4 TCM	0.339577	up	0.0777625	7	0.0423206	0.0383075	0.152659	0.333503	0.370495	0.314735
LPAR6	CD4 Naive	0.839409	up	0.0159562	21	0.00223647	0.0160712	0.0295608	0.833269	0.840728	0.844229
LPXN	CD4 Naive	0.437997	up	0.018496	36	0.00723125	0.0266246	0.0216322	0.416174	0.433744	0.464073
LPXN	CD4 TCM	0.345723	up	0.0408579	36	0.0220339	0.0344374	0.0661023	0.32756	0.353578	0.356031
LRRC23	CD4 Naive	-0.704006	down	0.0343529	2		0.0483893	0.0203166	-0.707577	-0.653632	-0.75081
LRRC8B	CD4 Naive	0.433185	up	0.0266033	4	0.0176981	0.0214866	0.0406254	0.421003	0.45993	0.418622
LSM6	CD4 Naive	0.591664	up	0.00512433	4	0.00177452	0.00593045	0.00766802	0.574993	0.588683	0.611316
LYPLAL1	CD14 Mono	0.530789	up	0.0188778	3	0.00750278	0.0219146	0.027216	0.554197	0.533079	0.505091
LYSMD2	CD4 Naive	0.598132	up	0.0415084	4	0.0128787	0.0266246	0.0850219	0.600492	0.626088	0.567816
MAGEH1	CD4 TCM	0.359784	up	0.0610425	4	0.0349102	0.0383075	0.10991	0.347504	0.374945	0.356902
MALSU1	CD14 Mono	0.495915	up	0.0384924	11	0.0184234	0.0467183	0.0503354	0.516079	0.497762	0.473902
MALT1	CD4 TCM	-0.229852	down	0.0440839	17	0.0121374	0.0383075	0.0818067	-0.24959	-0.225314	-0.214653
MAPK1IP1L	MAIT	-0.688816	down	0.166079	16	0.0574609	0.00372566	0.437049	-0.668094	-0.821023	-0.577332
MARK4	CD4 TCM	-0.423665	down	0.051127	4	0.0207298	0.0485354	0.0841156	-0.440583	-0.418157	-0.412257
MCM3	CD4 TCM	0.361059	up	0.0699344	8	0.0349102	0.0426569	0.132236	0.353369	0.380544	0.349264
MCM9	CD4 TCM	-0.363511	down	0.0674038	4	0.0206198	0.0355743	0.146017	-0.404954	-0.38554	-0.300037
MED31	CD4 TCM	0.561161	up	0.0322294	2	0.0121374	0.0240253	0.0605257	0.538815	0.564447	0.580221
MESD	CD4 TCM	0.317181	up	0.048027	20	0.0274464	0.0365433	0.0800912	0.299658	0.326417	0.325469
MGAT2	CD4 Naive	0.743378	up	0.0302067	7	0.0124571	0.0266246	0.0515383	0.715698	0.738193	0.776244
MLEC	CD4 TCM	0.397855	up	0.0605032	13	0.0262301	0.0386553	0.116624	0.397251	0.420582	0.375731
MLLT1	CD14 Mono	0.3425	up	0.0384474	17	0.00764956	0.0572362	0.0504565	0.353212	0.344658	0.329631
MRFAP1L1	CD4 Naive	0.393607	up	0.0230398	9	0.0121917	0.0266246	0.030303	0.379924	0.396207	0.404691
MRFAP1L1	CD4 TCM	0.330593	up	0.0612977	9	0.0398959	0.0478307	0.0961665	0.315233	0.343203	0.333344
MRM3	CD14 Mono	-0.601727	down	0.0132794	3	0.011372	0.0218346	0.0066318	-0.583855	-0.60075	-0.620576
MRPL18	CD4 TCM	0.482102	up	0.0124235	10	0.00215267	0.00851517	0.0266025	0.470749	0.498783	0.476775
MRPL18	CD4 Naive	0.463837	up	0.0315769	10	0.0121917	0.0310007	0.0515383	0.454181	0.474142	0.463186
MRPL34	CD4 TCM	0.27206	up	0.0607738	12	0.0409194	0.0386553	0.102747	0.25952	0.290673	0.265985
MRPS18C	CD14 Mono	0.478774	up	0.0236844	8	0.0074115	0.0364256	0.027216	0.492193	0.475855	0.468275
MRPS33	CD4 TCM	0.268899	up	0.0501206	4	0.0387234	0.0386406	0.0729979	0.25183	0.276031	0.278835
MYC	CD4 Naive	0.672791	up	0.00602805	4	0.000785422	0.0062536	0.0110451	0.661856	0.684839	0.671678
MYC	CD4 TCM	0.660514	up	0.00918176	4	0.00053811	0.00630918	0.020698	0.654675	0.679014	0.647853
MYLIP	CD14 Mono	-0.780385	down	0.0268262	25	0.0074115	0.0219146	0.0511526	-0.811599	-0.796518	-0.733038
MYSM1	CD4 Naive	-0.316525	down	0.0480262	23	0.0220334	0.0444116	0.0776335	-0.337971	-0.320999	-0.290605
MYSM1	CD4 TCM	-0.314609	down	0.0302076	23	0.00607186	0.0240253	0.0605257	-0.340005	-0.31702	-0.286803
NAF1	CD4 TCM	-0.545782	down	0.0212762	1	0.00887774	0.0240253	0.0309255	-0.564228	-0.529949	-0.54317
NAXD	CD4 TCM	0.359619	up	0.0333696	9	0.018325	0.0212581	0.0605257	0.33971	0.385269	0.353879
NBR1	CD4 TCM	0.244789	up	0.0610739	14	0.049252	0.0485354	0.0854344	0.224574	0.254757	0.255035
NCAPD2	CD4 TCM	0.308125	up	0.0524067	6	0.0366281	0.0409221	0.0796698	0.291623	0.314127	0.318624
NCAPG2	CD4 Naive	-2.36055	down	0.0669522	3		7.58335e-11	0.133904	-2.50511	-3.52792	-1.04863
NCAPG2	CD4 TEM	-1.62577	down	0.292512	3		0.00604763	0.578976	-2.10837	-2.03847	-0.730472
NCAPG2	NK	-1.77144	down	0.101599	3	0.000164774	2.04308e-05	0.304613	-2.26944	-2.25963	-0.785244
NDUFS2	CD14 Mono	0.285566	up	0.0111215	26	0.00758933	0.0122581	0.0135172	0.297514	0.289702	0.269483
NEK7	CD4 TCM	0.342518	up	0.0433916	4	0.0220339	0.0240253	0.0841156	0.329118	0.367386	0.331052
NGRN	CD4 TCM	-0.498018	down	0.0490403	2	0.0195002	0.0407395	0.0868813	-0.517648	-0.511927	-0.464479
NPTN	CD4 TCM	0.333378	up	0.0346655	21	0.0189926	0.0244783	0.0605257	0.316216	0.347796	0.33612
NR1D2	CD14 Mono	-0.783145	down	0.0352938	10	0.0169526	0.0219146	0.0670142	-0.794767	-0.835202	-0.719465
NR4A1	CD4 Naive	-2.33156	down	0.0835743	10		0.00388338	0.163265	-2.41536	-2.62455	-1.95478
NR4A2	MAIT	-1.80469	down	0.0198045	28		2.34582e-05	0.0395855	-1.4534	-2.10164	-1.85902
NSF	CD14 Mono	0.510567	up	0.0235047	7	0.0074115	0.0358866	0.027216	0.516861	0.50314	0.511701
NUP133	CD4 TCM	0.351428	up	0.0578637	4	0.0337036	0.0300618	0.109826	0.337588	0.382583	0.334113
OAT	CD4 TCM	0.369855	up	0.052236	7	0.0216625	0.0328751	0.10217	0.361356	0.391151	0.357057
ODF2L	CD4 Naive	-0.298352	down	0.0270089	31	0.0106616	0.0343428	0.0360222	-0.310442	-0.294564	-0.29005
OSER1	CD4 Naive	-0.589155	down	0.090715	13	0.0120233	0.0311661	0.228956	-0.706711	-0.669245	-0.39151
OSER1	CD4 TCM	-0.597505	down	0.0776619	13	0.0195002	0.0374898	0.175996	-0.691142	-0.655567	-0.445806
PAPSS1	CD14 Mono	0.373002	up	0.0323156	10	0.0111732	0.0480384	0.0377353	0.382821	0.374135	0.362051
PARP1	CD4 TCM	0.273851	up	0.0550419	22	0.0346171	0.0431579	0.0873506	0.257886	0.286511	0.277154
PARP6	CD4 TCM	-0.393189	down	0.0361018	4	0.00502649	0.023609	0.0796698	-0.428513	-0.400019	-0.351034
PATJ	CD4 Naive	-0.330756	down	0.0621813	4	0.0220334	0.0453721	0.119138	-0.363562	-0.348798	-0.279907
PDCD2L	CD4 Naive	0.756501	up	0.0482418	6	0.0191982	0.0418575	0.0836696	0.716887	0.751776	0.800839
PDCD6	CD4 TCM	0.258643	up	0.0494057	20	0.0349102	0.0332156	0.0800912	0.243992	0.274221	0.257715
PDE12	CD4 TCM	-0.26538	down	0.0840848	3	0.0411624	0.0445217	0.16657	-0.287171	-0.286466	-0.222502
PDE4D	MAIT	-1.17301	down	0.0921594	14	0.119076	0.000999939	0.156402	-1.0887	-1.30886	-1.12147
PDHB	CD4 Naive	0.641488	up	0.0150654	12	0.00265638	0.0129791	0.0295608	0.634703	0.648259	0.641502
PDHB	CD4 TCM	0.385733	up	0.0397994	12	0.0155918	0.0244783	0.0793282	0.376371	0.405548	0.37528
PDZD8	CD14 Mono	-0.506542	down	0.0215838	9	0.0074115	0.0301241	0.027216	-0.494037	-0.502241	-0.523349
PDZD8	CD4 TCM	-0.390529	down	0.0646471	9	0.0150335	0.0374898	0.141418	-0.437706	-0.404078	-0.329804
PDZD8	CD8 TEM	-0.622829	down	0.0236084	9	0.0012056	0.027725	0.0418945	-0.686129	-0.644289	-0.538068
PDZD8	MAIT	-0.866795	down	0.0795058	9		0.00260914	0.156402	-0.808972	-0.946086	-0.845326
PDZD8	NK	-0.566733	down	0.0335658	9	0.0137597	0.0361028	0.0508349	-0.600245	-0.579047	-0.520908
PELI1	CD4 TCM	-0.606643	down	0.047675	15	0.0181846	0.0374898	0.0873506	-0.669824	-0.629995	-0.520109
PEX11B	CD14 Mono	0.648924	up	0.0412218	10	0.0196968	0.0467183	0.0572504	0.664969	0.644717	0.637085
PHF3	CD4 Naive	-0.266781	down	0.0318866	30	0.00842661	0.037518	0.0497152	-0.282853	-0.266133	-0.251359
PHF3	CD4 TCM	-0.274208	down	0.0325568	30	0.00743562	0.026231	0.0640038	-0.296872	-0.267227	-0.258524
PILRB	CD4 Naive	-0.446806	down	0.035103	25	0.023997	0.0517511	0.0295608	-0.441886	-0.421534	-0.476998
PIM3	CD4 Naive	0.560382	up	0.0438916	17	0.013351	0.0304222	0.0879015	0.565959	0.581692	0.533495
PLEKHB2	CD4 TCM	0.359528	up	0.0510857	22	0.0264513	0.0426901	0.0841156	0.342753	0.369744	0.366086
PMAIP1	CD4 TCM	-1.44194	down	0.00282118	13	0.00215267	0.00401256	0.00229832	-1.46567	-1.42787	-1.43229
PMAIP1	MAIT	-1.22859	down	0.0466534	13		0.00270653	0.0906003	-1.19174	-1.27612	-1.21789
PMAIP1	Treg	-1.46433	down	0.0611016	13	0.133256	0.0273412	0.0227077	-1.51683	-1.36923	-1.50691
PNPO	CD4 TCM	0.573998	up	0.0591745	1	0.0211428	0.0374898	0.118891	0.564083	0.594662	0.56325
PPA2	NK	0.411377	up	0.0368605	13	0.0268089	0.0377718	0.0460007	0.400354	0.424502	0.409276
PPA2	CD4 TCM	0.286231	up	0.0404556	13	0.0262301	0.0244783	0.0706583	0.27135	0.300179	0.287163
PPM1L	NK	-0.511276	down	0.0316261	3	0.00615781	0.0387961	0.0499245	-0.532623	-0.513856	-0.48735
PPP1R15B	B intermediate	-0.698929	down	0.0376314	15	0.0217997	0.0589462	0.0321482	-0.708258	-0.685161	-0.703367
PPP1R15B	CD4 Naive	-0.458208	down	0.0226319	15	0.0103583	0.0266246	0.0309127	-0.465251	-0.450929	-0.458444
PPP1R2	CD4 Naive	-0.236733	down	0.0365772	21	0.0103583	0.0444116	0.0549616	-0.253219	-0.235967	-0.221013
PPP1R2	CD4 TCM	-0.253502	down	0.0166951	21	0.00175349	0.0217292	0.0266025	-0.272697	-0.240567	-0.247241
PPP3R1	CD4 Naive	0.448499	up	0.0200227	21	0.00723125	0.0190972	0.0337396	0.435107	0.461665	0.448726
PRAG1	CD4 TCM	0.766343	up	0.0709999	1	0.0131381	0.0405302	0.159331	0.790546	0.780904	0.727579
PRDM4	CD4 Naive	-0.317284	down	0.0337652	5	0.00837067	0.0530373	0.0398876	-0.335779	-0.301474	-0.314598
PRDX3	CD8 TEM	0.78282	up	0.0676918	9	0.00633329	0.0673877	0.129354	0.793686	0.755692	0.799083
PRDX3	CD4 TCM	0.6605	up	0.0357608	9	0.0078534	0.0244783	0.0749508	0.642794	0.656805	0.681902
PRKAG2-AS1	CD14 Mono	-0.480713	down	0.0353501	0	0.0279368	0.0403783	0.0377353	-0.466731	-0.490184	-0.485225
PRPF4B	CD4 Naive	-0.225172	down	0.0275241	32	0.00469252	0.0418575	0.0360222	-0.237956	-0.22609	-0.21147
PTGER2	CD4 TCM	0.426564	up	0.0558129	13	0.0347878	0.0485354	0.0841156	0.405302	0.432993	0.441396
PTPRJ	CD14 Mono	0.382036	up	0.0370791	9	0.00252847	0.0572362	0.0514728	0.400389	0.379084	0.366634
PURA	CD4 TCM	0.248159	up	0.0451983	16	0.0274464	0.0331977	0.0749508	0.231816	0.260881	0.251781
PYCR2	CD14 Mono	0.499659	up	0.0399459	15	0.0140846	0.0467183	0.0590349	0.522228	0.501441	0.475309
R3HDM1	CD4 TCM	-0.254189	down	0.0593936	10	0.0195002	0.0365433	0.122137	-0.276512	-0.265613	-0.220443
RAB27A	CD4 Naive	0.541358	up	0.0462899	27	0.0220334	0.0444116	0.0724246	0.528883	0.546224	0.548968
RALBP1	CD4 Naive	0.266383	up	0.0474317	17	0.0464176	0.0461622	0.0497152	0.24659	0.272638	0.279921
RALGDS	CD4 TCM	-0.373445	down	0.0210292	8	0.00481012	0.0273521	0.0309255	-0.385454	-0.351839	-0.383043
RBM12	CD14 Mono	0.477781	up	0.0276944	12	0.0143849	0.0272613	0.041437	0.499129	0.486317	0.447896
RBM38	MAIT	-1.44723	down	0.0198179	12		5.04059e-05	0.0395855	-1.23419	-1.6304	-1.4771
RC3H1	CD4 Naive	-0.276735	down	0.0524258	21	0.0159706	0.03957	0.101737	-0.290148	-0.304515	-0.235541
RDH11	CD4 Naive	0.336574	up	0.0336884	21	0.0198086	0.037518	0.0437384	0.320544	0.341623	0.347553
REST	CD4 TCM	-0.20254	down	0.0448241	13	0.0111735	0.0359483	0.0873506	-0.223124	-0.201922	-0.182574
RGS1	B intermediate	-1.54583	down	0.129734	5	0.261987	0.123279	0.00393495	-1.29281	-1.33988	-2.00481
RGS1	CD4 Naive	-1.82195	down	0.0352933	5	0.0774795	0.0266246	0.00177584	-1.4308	-1.56355	-2.47148
RILPL1	CD4 TCM	-0.589714	down	0.0351629	0	0.0202259	0.0295773	0.0556856	-0.597263	-0.60205	-0.569831
RNF125	MAIT	-0.782656	down	0.0208051	21	0.0220081	0.000821801	0.0395855	-0.720238	-0.828028	-0.799701
RNF139	CD4 Naive	-0.610166	down	0.0513061	8	0.0401978	0.0637567	0.0499639	-0.601985	-0.586769	-0.641745
RNF185	CD8 TEM	0.606551	up	0.0257488	4	0.0016849	0.0355251	0.0400363	0.593891	0.608967	0.616795
RNF185	CD4 TCM	0.358242	up	0.0662805	4	0.0337036	0.0374898	0.127648	0.350596	0.38876	0.335371
RPRD1B	CD4 TCM	0.675924	up	0.0390685	6	0.0121374	0.0240253	0.0810429	0.651366	0.69165	0.684755
RRAGA	CD4 TCM	0.368015	up	0.0538959	6	0.0330512	0.0399079	0.0887286	0.352834	0.380136	0.371076
RRM1	NK	0.610588	up	0.0563613	3	0.0319067	0.089886	0.0472911	0.584959	0.585228	0.661576
SCNM1	CD4 TCM	-0.26762	down	0.0617236	11	0.0176816	0.0434234	0.124066	-0.286586	-0.267579	-0.248695
SELENOF	CD4 Naive	0.290714	up	0.0243664	22	0.0124571	0.0310813	0.0295608	0.27601	0.294452	0.30168
SEPHS2	CD14 Mono	0.518501	up	0.0387295	15	0.0108997	0.0480384	0.0572504	0.543192	0.522182	0.49013
SFT2D1	CD4 TCM	0.445532	up	0.050658	10	0.0259681	0.0386553	0.0873506	0.430046	0.449841	0.456708
SH2D3C	CD16 Mono	0.532215	up	0.0634871	8	0.0428994	0.0489631	0.0985988	0.539044	0.542256	0.515345
SH2D3C	CD14 Mono	0.481007	up	0.0325266	8	0.0236456	0.0467183	0.027216	0.49194	0.468148	0.482934
SH3BP5	CD14 Mono	-0.593061	down	0.0171877	25	0.00778794	0.0218346	0.0219406	-0.584586	-0.591985	-0.602613
SLC15A4	CD4 Naive	1.20785	up	0.029888	7	0.0103583	0.0277673	0.0515383	1.1528	1.16401	1.30674
SLC35A1	CD14 Mono	0.415903	up	0.0346055	6	0.0116031	0.0514626	0.0407508	0.427219	0.413858	0.406634
SLC37A1	NK	-0.639014	down	0.052658	1	0.0316281	0.0790549	0.0472911	-0.649995	-0.615924	-0.651122
SLC39A6	CD4 Naive	0.726255	up	0.00609747	9	0.000852418	0.0053731	0.0120669	0.673504	0.722107	0.783155
SLC9A6	CD4 Naive	0.560683	up	0.0398402	14	0.0151507	0.0390504	0.0653197	0.550011	0.583259	0.548779
SLC9A6	CD4 TCM	0.333744	up	0.0613025	14	0.0386811	0.0374898	0.107737	0.31478	0.361583	0.32487
SMARCC1	CD4 TCM	-0.205399	down	0.0445809	16	0.0121374	0.0374898	0.0841156	-0.224084	-0.202591	-0.189521
SMCO4	CD14 Mono	0.556799	up	0.0106677	6	0.0029567	0.0218346	0.00721171	0.552812	0.541013	0.576571
SNHG15	CD4 Naive	-0.577924	down	0.0459465	10	0.00837067	0.0406683	0.0888006	-0.625006	-0.599808	-0.508959
SNHG15	CD4 TCM	-0.445668	down	0.0563373	10	0.0208358	0.0497524	0.0984237	-0.474518	-0.443914	-0.418571
SNX1	CD14 Mono	0.437109	up	0.00977915	20	0.0029567	0.0147313	0.0116495	0.448234	0.433866	0.429225
SNX1	CD8 TEM	0.422518	up	0.0269516	20	0.0034352	0.0355251	0.0418945	0.411682	0.430252	0.425619
SNX11	CD4 Naive	1.03371	up	0.0285004	11	0.0121917	0.03957	0.0337396	0.929543	0.914909	1.25667
SNX20	CD4 Naive	0.467447	up	0.0150758	16	0.00338513	0.0183941	0.0234483	0.447153	0.472068	0.483119
SNX20	CD4 TCM	0.37935	up	0.0300763	16	0.012457	0.0240253	0.0537466	0.361685	0.38793	0.388435
SPCS2	CD4 TCM	0.300401	up	0.0224693	19	0.012457	0.0240253	0.0309255	0.278805	0.305268	0.317129
SPTLC2	CD4 Naive	0.707337	up	0.0476887	13	0.0121963	0.0406683	0.0902013	0.685061	0.697459	0.739489
SRP54	B intermediate	0.954517	up	0.0417928	18	0.0378074	0.0469793	0.0405918	0.928137	0.947859	0.987555
SRP9	CD4 Naive	0.362807	up	0.0259226	15	0.013036	0.0287096	0.0360222	0.346419	0.366019	0.375981
SRPRA	CD4 TCM	0.247842	up	0.0302015	23	0.0189926	0.0240253	0.0475867	0.230647	0.258742	0.254139
STEAP4	CD14 Mono	1.06039	up	0.0138131	2	0.00252847	0.0272613	0.0116495	1.0527	1.01725	1.11122
STIM1	NK	-0.339317	down	0.0285393	17	0.00767953	0.0326086	0.0453296	-0.346019	-0.349845	-0.322087
STT3A	CD4 TCM	0.441415	up	0.0736383	5	0.0337036	0.0478307	0.13938	0.437914	0.463602	0.422728
TARDBP	CD14 Mono	0.410531	up	0.0103174	18	0.00484367	0.0122581	0.0138505	0.424366	0.415139	0.392089
TBC1D2	CD14 Mono	0.81633	up	0.00682968	2	0.00252847	0.0122581	0.0057025	0.802914	0.791083	0.854994
TBCCD1	CD4 TCM	-0.439341	down	0.0601916	2	0.0321386	0.043952	0.104484	-0.4536	-0.463556	-0.400869
TBPL1	CD4 Naive	0.497254	up	0.0218738	1	0.0159706	0.0136286	0.0360222	0.472959	0.533738	0.485066
TCEAL8	CD4 Naive	0.4934	up	0.00633517	3	0.00312374	0.00821375	0.00766802	0.479127	0.486728	0.514346
TENT4B	NK	-0.614886	down	0.0578162	17	0.0227095	0.0440709	0.106668	-0.673672	-0.64649	-0.524497
TENT5A	CD14 Mono	-0.515124	down	0.0556709	12	0.019604	0.0358866	0.111522	-0.53957	-0.571711	-0.43409
THUMPD3	CD4 TCM	0.340038	up	0.0437145	2	0.0274485	0.0240253	0.0796698	0.32782	0.35394	0.338355
TINF2	CD4 Naive	0.473674	up	0.0491799	11	0.0328602	0.0647156	0.0499639	0.428482	0.445567	0.546972
TINF2	CD4 TCM	0.304595	up	0.0378723	11	0.020146	0.0267155	0.0667553	0.288467	0.316936	0.308383
TM2D2	CD14 Mono	0.443025	up	0.0438483	5	0.0230792	0.0494308	0.0590349	0.463306	0.444859	0.420911
TM9SF2	CD4 Naive	0.502817	up	0.0280657	22	0.00849964	0.0266479	0.0490497	0.497364	0.512964	0.498123
TM9SF2	NK	0.454035	up	0.0152434	22	0.00187347	0.0163583	0.0274985	0.448952	0.463075	0.450078
TM9SF2	CD4 TCM	0.351252	up	0.0260926	22	0.0121374	0.023609	0.0425314	0.33224	0.360599	0.360916
TMEM167B	CD4 TCM	-0.275256	down	0.0606759	17	0.0157368	0.0374898	0.128801	-0.308736	-0.284259	-0.232773
TMEM184C	CD4 TCM	0.489721	up	0.0625837	7	0.0220339	0.0374898	0.128227	0.489422	0.508397	0.471344
TMEM186	CD4 Naive	0.856744	up	0.0307516	2		0.0310813	0.0304219	0.782981	0.834718	0.952532
TMEM223	CD4 Naive	0.564587	up	0.0665971	1		0.0444116	0.129061	0.563313	0.578176	0.552271
TMEM69	CD16 Mono	0.810938	up	0.058078	2	0.0266722	0.0489631	0.0985988	0.809505	0.815774	0.807535
TMEM69	CD4 TCM	0.329074	up	0.0370022	2	0.0202259	0.0240253	0.0667553	0.313986	0.35075	0.322487
TNF	MAIT	-1.2217	down	0.0790889	9		0.00177541	0.156402	-1.1852	-1.39371	-1.08619
TNFRSF1A	CD14 Mono	0.509154	up	0.0424884	8	0.0302783	0.0591664	0.0380204	0.502077	0.496843	0.528543
TOPORS	CD4 TCM	-0.333368	down	0.0306203	5	0.00731008	0.0240253	0.0605257	-0.360949	-0.332559	-0.306596
TOPORS	CD8 TEM	-0.467405	down	0.0342272	5	0.00519416	0.0355251	0.0619622	-0.503948	-0.484949	-0.413317
TRAT1	CD4 TCM	0.41149	up	0.0510957	6	0.0262301	0.0426569	0.0844002	0.398856	0.423735	0.41188
TRIM27	CD4 TCM	0.271812	up	0.0432548	11	0.0274346	0.0355743	0.0667553	0.256707	0.279505	0.279224
TRMT6	CD4 TCM	0.416427	up	0.0494174	4	0.0220339	0.0374898	0.0887286	0.405513	0.431882	0.411886
TSPYL1	CD4 Naive	-0.635314	down	0.0168087	9	0.00849964	0.0184781	0.0234483	-0.632832	-0.629455	-0.643653
TSPYL1	CD4 TCM	-0.524098	down	0.0386659	9	0.0134215	0.0276255	0.0749508	-0.548354	-0.521649	-0.502292
TSPYL2	MAIT	-0.858952	down	0.0827814	28		0.00916028	0.156402	-0.694711	-0.958893	-0.923253
TTBK2	CD4 Naive	-0.372196	down	0.0261745	6	0.0070493	0.0266246	0.0448497	-0.394886	-0.386869	-0.334833
TTN	CD4 TCM	-0.632978	down	0.0162083	26	0.00314388	0.0145554	0.0309255	-0.676772	-0.642907	-0.579254
TTPAL	CD4 TCM	0.365243	up	0.0456037	1	0.0286631	0.0374898	0.0706583	0.35637	0.3679	0.371459
TUBA1A	CD4 Naive	-0.814503	down	0.00939296	24	0.00837067	0.0129791	0.00682916	-0.775002	-0.787614	-0.880894
UBE2H	CD4 TCM	0.26341	up	0.0420662	17	0.0314471	0.0342259	0.0605257	0.244062	0.272154	0.274015
UNG	CD4 TCM	0.419852	up	0.0420636	4	0.0216625	0.0295773	0.0749508	0.401769	0.432866	0.424922
UNKL	CD14 Mono	0.610346	up	0.0471728	6	0.0316654	0.0480384	0.0618147	0.636275	0.612668	0.582096
USP10	CD4 TCM	0.506767	up	0.0147797	19	0.00318104	0.0145554	0.0266025	0.49304	0.520964	0.506298
USP19	CD14 Mono	0.626875	up	0.00877543	6	0.00778794	0.0122581	0.00628028	0.645972	0.615882	0.618771
USP22	CD4 Naive	0.316748	up	0.0207549	22	0.0121917	0.0266246	0.0234483	0.3047	0.316363	0.329182
USP48	CD4 TCM	-0.18546	down	0.0626695	22	0.018325	0.0473762	0.122307	-0.198358	-0.195068	-0.162954
VAC14	NK	0.937863	up	0.0312355	5	0.0111735	0.0326086	0.0499245	0.91184	0.927569	0.974179
VAMP3	CD14 Mono	-0.39549	down	0.033307	11	0.00296213	0.0589386	0.0380204	-0.393373	-0.3777	-0.415398
VEZT	NK	0.57951	up	0.0224664	4	0.00615781	0.0159119	0.0453296	0.58379	0.603965	0.550774
VPS53	CD4 TCM	-0.302399	down	0.043732	15	0.0140365	0.0374898	0.0796698	-0.322345	-0.296628	-0.288222
VPS72	CD14 Mono	0.616697	up	0.0212969	6	0.00941338	0.0272613	0.027216	0.624675	0.599056	0.626359
VPS72	CD4 TCM	0.34426	up	0.0720612	6	0.0379325	0.0426569	0.135594	0.334218	0.368797	0.329766
VTI1A	CD14 Mono	-0.391899	down	0.0229462	10	0.0074115	0.0432391	0.018188	-0.372947	-0.395377	-0.407373
WDR74	MAIT	-0.847121	down	0.112801	32		0.00916028	0.216441	-0.742371	-0.953976	-0.845016
YOD1	CD4 TCM	-0.489901	down	0.0600279	2	0.0226051	0.0445217	0.112957	-0.530342	-0.504938	-0.434421
ZBTB1	NK	-0.597719	down	0.0320991	16	0.012854	0.0326086	0.0508349	-0.637158	-0.612436	-0.543562
ZBTB10	CD14 Mono	-0.806151	down	0.00517114	1	0.00147739	0.0081452	0.00589084	-0.816597	-0.837416	-0.76444
ZBTB10	CD4 Naive	-0.722679	down	0.00744194	1	0.00182127	0.0106376	0.00986696	-0.767298	-0.731763	-0.668976
ZBTB10	CD4 TCM	-0.740709	down	0.0297863	1	0.00964818	0.0240253	0.0556856	-0.797946	-0.757397	-0.666785
ZBTB20	CD4 Naive	-0.35413	down	0.0212004	22	0.00323698	0.0266246	0.0337396	-0.377915	-0.362477	-0.321997
ZBTB20	CD4 TCM	-0.286049	down	0.0246143	22	0.00323394	0.023609	0.047	-0.309294	-0.28255	-0.266302
ZBTB21	CD14 Mono	-0.566612	down	0.042579	1	0.0198564	0.0432391	0.0646416	-0.578312	-0.595497	-0.526026
ZBTB40	CD4 Naive	-0.334729	down	0.0251065	20	0.00749852	0.037518	0.030303	-0.346625	-0.322161	-0.335402
ZC3H6	CD4 Naive	-0.345419	down	0.0340755	35	0.013351	0.0310007	0.0578748	-0.365299	-0.348135	-0.322823
ZC3H6	CD4 TCM	-0.321124	down	0.0495015	35	0.0140365	0.0374898	0.0969783	-0.350441	-0.319293	-0.293637
ZDHHC7	CD4 Naive	0.875788	up	0.00330515	17	0.000316837	0.00388926	0.00570935	0.832816	0.846499	0.948048
ZFAND2A	CD14 Mono	-0.558818	down	0.0383774	12	0.0166374	0.0480384	0.0504565	-0.55008	-0.560474	-0.565902
ZFC3H1	CD4 TCM	-0.292668	down	0.0309475	30	0.00367319	0.0228278	0.0663415	-0.321194	-0.300552	-0.256257
ZMYM2	CD4 TCM	-0.308775	down	0.042606	19	0.012457	0.0312453	0.0841156	-0.338632	-0.309687	-0.278005
ZNF302	CD4 TCM	0.428657	up	0.0133325	13	0.00480092	0.00859413	0.0266025	0.409117	0.437416	0.439437
ZNF331	MAIT	-1.22467	down	0.0453398	9		7.9288e-05	0.0906003	-1.17951	-1.39081	-1.10369
ZNF571	CD4 TCM	0.554804	up	0.0474056	3	0.041247	0.0240253	0.0769445	0.531956	0.600682	0.531772
ZNF658	CD4 TCM	0.619858	up	0.0402685	1	0.0237057	0.0244783	0.0726217	0.602429	0.637336	0.619809
ZNF7	CD4 Naive	-0.385237	down	0.067974	4	0.0201016	0.134105	0.0497152	-0.417996	-0.346247	-0.391467
ZNF791	CD4 Naive	-0.356363	down	0.040182	12	0.0193133	0.0462711	0.0549616	-0.372255	-0.35589	-0.340943
ZNF792	CD4 TCM	0.382367	up	0.0595056	1	0.0423206	0.028784	0.107412	0.369675	0.411483	0.365943
ZNF880	CD4 Naive	-0.584551	down	0.0183332	3	0.00812191	0.0266246	0.020253	-0.596156	-0.570913	-0.586583

## Sheet: Sheet1
Column Name	Description
Gene	Gene name
celltype	Celltype label by azimuth
log2fc	Mean log2 fold change across (DESeq2, edgeR, limma-voom)
expr_dir	down if logfc < 0, up if log2fc > 0
padj	Mean adjusted p-value across (DESeq2, edgeR, limma-voom)
amb_counts	Number of times the genes have been observed for a barcode/well with less than 100 total counts for the sample batches involved in this analysis
deseq_padj	P-adjusted for DESeq2
edge_padj	P-adjusted for edgeR
limma_padj	P-adjusted for Limma-voom
deseq_log2FoldChange	log2 fold change for DESeq2
edge_log2FoldChange	log2 fold change for edgeR
limma_log2FoldChange	log2 fold change for Limma-voom
Model	Model comparison (group_vs_reference-level)
