# Supplementary material for: Single-cell RNA sequencing highlights the influence of innate and adaptive immune response mechanisms in psoriatic arthritis
Source: Front Immunol. 2025 Feb 27;15:1490051. doi: 10.3389/fimmu.2024.1490051 (PMC11904337; doi:10.3389/fimmu.2024.1490051)
Supplement: Supplementary file 3 [file Table2.xlsx]

## Sheet: Ark1
DEGs comparing PsA-only and healthy controls
Gene	celltype	log2fc	expr_dir	padj	amb_counts	deseq_padj	edge_padj	limma_padj	deseq_log2FoldChange	edge_log2FoldChange	limma_log2FoldChange
ABCD3	CD14 Mono	0.354077	up	0.0466846	3	0.0383656	0.0593087	0.0423795	0.348633	0.362631	0.350968
AC116366.1	CD14 Mono	-1.08333	down	0.0206221	3		0.0144531	0.0267911	-1.16146	-1.12404	-0.964489
ARHGEF11	CD14 Mono	0.472549	up	0.0301119	3	0.0114571	0.0508673	0.0280114	0.468519	0.492137	0.456989
ATP6V1B2	CD16 Mono	0.65016	up	0.0830793	12	0.00544727	0.0964143	0.147376	0.637664	0.63441	0.678408
ATP6V1B2	CD14 Mono	0.512304	up	0.0330526	12	0.00591091	0.0508673	0.0423795	0.499841	0.524501	0.51257
BACH1	CD4 TCM	-0.5747	down	0.0666229	7	0.00887189	0.0714653	0.119532	-0.607329	-0.586591	-0.530181
BTG3	CD4 TCM	-0.763044	down	0.0496745	3	0.00600037	0.0576769	0.0853463	-0.825183	-0.792716	-0.671235
C11orf68	CD14 Mono	0.622828	up	0.042702	2	0.0230188	0.0593087	0.0457784	0.6376	0.626394	0.604489
CBX6	CD4 TCM	0.436623	up	0.0501347	15	0.0063136	0.0587441	0.0853463	0.428198	0.451515	0.430155
CD180	cDC2	1.22318	up	0.0405136	0	0.0211482	0.0438347	0.0565578	1.21453	1.21451	1.2405
CD99L2	CD14 Mono	0.685193	up	0.047127	3	0.0372447	0.0651336	0.0390026	0.682689	0.650578	0.722311
CDK5	CD14 Mono	0.75619	up	0.033552	0	0.0138669	0.0569359	0.0298531	0.753828	0.734902	0.77984
CETN3	CD8 TEM	0.867122	up	0.0590602	0	0.00966448	0.077974	0.0895422	0.859529	0.853499	0.888339
CHCHD7	CD14 Mono	0.361646	up	0.0458005	7	0.0385428	0.0598561	0.0390026	0.350204	0.367127	0.367607
CLPTM1L	CD4 TCM	0.507399	up	0.0576227	9	0.00927395	0.0669666	0.0966275	0.506482	0.517269	0.498445
COPB2	CD14 Mono	0.528555	up	0.0426233	8	0.0261816	0.0593087	0.0423795	0.509128	0.51575	0.560787
CRYBG1	CD14 Mono	0.482599	up	0.0406963	7	0.0178727	0.0569359	0.0472803	0.479345	0.487305	0.481147
CSRNP1	CD14 Mono	-0.851796	down	0.0439585	3	0.00735465	0.0569359	0.0675849	-0.872886	-0.852517	-0.829986
CSRNP1	CD4 TCM	-1.31215	down	0.0344513	3	0.00643956	0.0539948	0.0429195	-1.29456	-1.2976	-1.34429
CX3CR1	CD14 Mono	1.33427	up	0.0264965	16	0.0047454	0.0478372	0.0269069	1.33816	1.26774	1.39691
CX3CR1	cDC2	1.3213	up	0.0259432	16	0.0320356	0.0327514	0.0130426	1.14643	1.30361	1.51386
CYB5R3	CD14 Mono	0.329208	up	0.0423303	6	0.0189695	0.0593087	0.0487126	0.312967	0.335632	0.339025
CYTH1	CD14 Mono	0.424022	up	0.0128284	15	0.000500415	0.0247571	0.0132277	0.421252	0.424396	0.426417
DDX6	CD4 TCM	-0.282391	down	0.0551905	15	0.00643956	0.0587441	0.100388	-0.305058	-0.285952	-0.256162
DDX6	CD8 TEM	-0.352947	down	0.0442793	15	0.00765984	0.0779238	0.0472544	-0.35394	-0.351059	-0.353843
DDX6	NK	-0.368321	down	0.0685129	15	0.00283715	0.0943942	0.108307	-0.364797	-0.375341	-0.364826
DKC1	CD4 TCM	0.374014	up	0.0429797	8	0.00630472	0.0587441	0.0638903	0.36158	0.381776	0.378684
DNTTIP2	CD14 Mono	-0.464364	down	0.0491294	1	0.0047454	0.0739535	0.0686894	-0.477661	-0.461406	-0.454024
DYRK1B	CD14 Mono	0.909873	up	0.0202818	3	0.0056447	0.0271894	0.0280114	0.914726	0.921775	0.893119
ELMO2	CD14 Mono	0.695683	up	0.0124641	6	0.00346152	0.0215773	0.0123536	0.685664	0.696214	0.70517
EOMES	CD8 TEM	0.838354	up	0.0251894	4	0.000317069	0.0349024	0.0403488	0.843569	0.842023	0.829469
ERLEC1	CD14 Mono	0.474333	up	0.0407669	0	0.0383656	0.0593087	0.0246264	0.460933	0.47631	0.485755
FAM129B	CD14 Mono	0.584868	up	0.0224491	2	0.0136621	0.0404575	0.0132277	0.573239	0.573968	0.607398
FCGR1B	CD14 Mono	0.785188	up	0.0425385	0	0.0195207	0.0593087	0.0487862	0.804674	0.793746	0.757145
FEM1C	CD14 Mono	-0.697322	down	0.00927977	4	0.00103263	0.0144531	0.0123536	-0.721227	-0.701166	-0.669572
FRAT2	CD14 Mono	0.64133	up	0.0477485	5	0.00996334	0.0598561	0.0734262	0.662066	0.658092	0.603831
GAPT	cDC2	0.801283	up	0.0441427	3	0.0320356	0.0438347	0.0565578	0.763455	0.793588	0.846805
GCA	cDC2	0.924684	up	0.0357478	9	0.0179343	0.0327514	0.0565578	0.923987	0.93081	0.919256
GIMAP1	CD4 TCM	0.52719	up	0.0288067	5	0.0013346	0.0539948	0.0310906	0.502822	0.525499	0.553249
GIMAP6	CD8 TEM	0.720982	up	0.0488957	9	0.00907194	0.0779238	0.0596915	0.729279	0.701956	0.731709
GMPPA	CD8 TEM	0.597282	up	0.0530653	1	0.0106716	0.10127	0.0472544	0.592743	0.564446	0.634657
GSAP	CD14 Mono	-0.473224	down	0.0116465	10	0.00488822	0.0144531	0.0155983	-0.485284	-0.478206	-0.456181
H2AFJ	CD14 Mono	0.559298	up	0.0432987	1	0.0212166	0.0598933	0.0487862	0.547865	0.553967	0.576063
HDAC7	CD14 Mono	0.431557	up	0.0397996	14	0.0326096	0.0569359	0.0298531	0.425746	0.425209	0.443717
HIF1A	CD14 Mono	-0.541363	down	0.0367103	9	0.00403072	0.0569359	0.0491643	-0.555632	-0.536133	-0.532323
HM13	CD4 TCM	0.373139	up	0.0525295	5	0.00894041	0.0641655	0.0844825	0.35611	0.381862	0.381446
HNRNPA1P48	CD14 Mono	-0.49063	down	0.0141906	2	0.00653873	0.0249132	0.0111198	-0.499461	-0.476897	-0.495534
IDH3B	CD8 TEM	-0.444212	down	0.0442435	3	0.0075523	0.0779238	0.0472544	-0.45231	-0.437114	-0.443212
IGLL5	Plasmablast	-3.32866	down	0.266873	0	0.0494545	1.64887e-05	0.751146	-4.01246	-3.97707	-1.99646
JOSD1	CD4 TCM	-0.468777	down	0.0513198	3	0.0063136	0.0587441	0.0889018	-0.506515	-0.477234	-0.422583
KLHL15	CD14 Mono	-1.07333	down	0.00836993	1	0.000500415	0.0134567	0.0111527	-1.13474	-1.08396	-1.00128
LPCAT3	CD14 Mono	0.423986	up	0.0224057	3	0.0114571	0.0366893	0.0190708	0.410654	0.439541	0.421763
LPXN	CD4 TEM	0.547107	up	0.0628928	13	0.00750529	0.094904	0.0862691	0.569379	0.548961	0.52298
LYPLAL1	CD14 Mono	0.478245	up	0.0351006	1	0.026423	0.0508673	0.0280114	0.468698	0.491214	0.474823
LYRM7	cDC2	1.35533	up	0.0467235	11	0.0397781	0.0438347	0.0565578	1.38512	1.37433	1.30655
MAFF	cDC2	-1.85207	down	0.0284386	0		0.0438347	0.0130426	-1.75794	-1.80789	-1.99039
MALT1	CD4 TCM	-0.284593	down	0.0513198	9	0.0063136	0.0587441	0.0889018	-0.302003	-0.284284	-0.267493
MINDY1	CD14 Mono	0.579629	up	0.0111756	3	0.00337807	0.019029	0.0111198	0.57236	0.590333	0.576196
MRPL41	CD14 Mono	0.622371	up	0.0180759	6	0.0113054	0.0317697	0.0111527	0.60403	0.60515	0.657935
MRPS12	CD14 Mono	0.512002	up	0.0504788	0	0.0282786	0.0773794	0.0457784	0.487215	0.510231	0.53856
MRPS18C	CD14 Mono	0.538903	up	0.0362003	4	0.0113054	0.0569359	0.0403596	0.530037	0.547556	0.539115
MVP	CD14 Mono	0.710441	up	0.0160367	3	0.00403072	0.0317697	0.0123098	0.711452	0.694463	0.725407
MYC	CD4 TCM	0.658441	up	0.0382505	2	0.00223049	0.0539948	0.0585262	0.653099	0.672138	0.650085
MYC	CD4 Naive	0.619336	up	0.0346189	2	0.0022292	0.0522415	0.0493859	0.627694	0.616919	0.613395
MYSM1	CD4 TCM	-0.346817	down	0.0563346	10	0.00981117	0.0587441	0.100448	-0.371826	-0.353703	-0.314921
NAF1	CD4 TCM	-0.547554	down	0.0570366	0	0.00984145	0.075922	0.0853463	-0.576439	-0.542292	-0.523931
NDUFS2	CD14 Mono	0.316304	up	0.0243134	14	0.0177923	0.0366893	0.0184587	0.306124	0.32975	0.313037
NECAP2	CD14 Mono	0.436505	up	0.0400265	5	0.0114571	0.0593087	0.0493137	0.424948	0.445998	0.438569
NFE2	CD14 Mono	0.812625	up	0.0438082	2	0.0221788	0.0600816	0.0491643	0.782675	0.798455	0.856744
NSF	CD14 Mono	0.569385	up	0.0369612	2	0.0126398	0.0593087	0.0389351	0.550646	0.565575	0.591933
PDZD8	CD8 TEM	-0.650469	down	0.058846	6	0.00907194	0.0779238	0.0895422	-0.703697	-0.674276	-0.573435
PELI1	CD4 TCM	-0.698699	down	0.0592272	6	0.00643956	0.0587441	0.112498	-0.769805	-0.734732	-0.59156
PEX11B	CD14 Mono	0.679428	up	0.0376017	3	0.0230028	0.0508673	0.0389351	0.666572	0.679296	0.692417
PIM1	CD4 TEM	0.849333	up	0.0127699	17	0.000126969	0.0188297	0.019353	0.855171	0.823632	0.869196
PIM1	CD4 TCM	0.712348	up	0.0428783	17	0.00600037	0.0587441	0.0638903	0.697097	0.714351	0.725595
PIM1	CD8 Naive	0.668415	up	0.13313	17	0.00423234	0.212702	0.182455	0.660368	0.669502	0.675374
PIM1	CD4 Naive	0.651166	up	0.0346189	17	0.0022292	0.0522415	0.0493859	0.661204	0.648764	0.643529
PIM1	CD8 TEM	0.584386	up	0.0484271	17	0.00766606	0.0779238	0.0596915	0.592368	0.581106	0.579682
PMAIP1	CD4 TCM	-1.4469	down	0.0364894	7	0.00887189	0.0576769	0.0429195	-1.44043	-1.43315	-1.46711
PPM1L	NK	-0.596179	down	0.0693181	1	0.00525277	0.0943942	0.108307	-0.601106	-0.602139	-0.585293
PPP1R35	CD14 Mono	0.53807	up	0.00848524	6	0.00136428	0.0144531	0.00963838	0.524089	0.542812	0.547309
PRKAG2-AS1	CD14 Mono	-0.619413	down	0.0131434	0	0.00643739	0.0215773	0.0114155	-0.630102	-0.611267	-0.616871
PRNP	CD14 Mono	-0.511294	down	0.0396333	8	0.00337807	0.0611279	0.054394	-0.518557	-0.496454	-0.518871
PRNP	CD8 TEM	-0.551725	down	0.0422167	8	0.00441151	0.074984	0.0472544	-0.555981	-0.554805	-0.544388
PTPRJ	CD14 Mono	0.391598	up	0.0604612	2	0.00688106	0.0983198	0.0761827	0.38724	0.393887	0.393666
PYCR2	CD14 Mono	0.468945	up	0.0415971	6	0.0221788	0.0569359	0.0456766	0.458556	0.473712	0.474567
RAB35	CD8 TEM	0.614734	up	0.0442435	7	0.0075523	0.0779238	0.0472544	0.612841	0.609518	0.621845
RAB35	CD4 TCM	0.523293	up	0.0459005	7	0.00600037	0.0576769	0.0740244	0.518676	0.539432	0.51177
RARA	CD14 Mono	0.497252	up	0.056064	4	0.0261816	0.0928461	0.0491643	0.476936	0.47727	0.53755
RGS1	CD4 Naive	-2.16639	down	0.0596461	2		0.117684	0.00160815	-1.7027	-1.82034	-2.97611
RRBP1	CD14 Mono	0.417045	up	0.0357365	6	0.0150745	0.0531999	0.0389351	0.406693	0.422066	0.422377
S1PR4	CD14 Mono	0.629522	up	0.0405212	6	0.0198754	0.0593087	0.0423795	0.622823	0.632288	0.633455
SEPHS2	CD14 Mono	0.576429	up	0.0419423	9	0.0176411	0.0593087	0.048877	0.574144	0.584544	0.5706
SH3BP5	CD14 Mono	-0.696588	down	0.00832112	10	0.000386886	0.0134567	0.0111198	-0.710044	-0.698878	-0.680843
SH3BP5L	CD8 TEM	0.877315	up	0.0488297	2	0.00765984	0.0779238	0.0609056	0.881631	0.879893	0.870422
SH3BP5L	CD14 Mono	0.845399	up	0.00782731	2	0.000386886	0.0134567	0.00963838	0.846783	0.854514	0.834901
SIPA1	CD14 Mono	0.527955	up	0.0221223	9	0.0049715	0.0429366	0.0184587	0.512775	0.52356	0.547529
SLC16A3	CD14 Mono	0.972582	up	0.00807613	6	0.000136959	0.0144531	0.00963838	0.948929	0.924666	1.04415
SLC35A1	CD14 Mono	0.493398	up	0.0405678	4	0.013682	0.0593087	0.0487126	0.482215	0.499051	0.498926
SND1	CD4 TCM	0.305996	up	0.0411917	2	0.00630472	0.0587441	0.0585262	0.294446	0.304141	0.319402
SNX1	CD14 Mono	0.50737	up	0.0144714	9	0.00337807	0.0215773	0.0184587	0.498246	0.513691	0.510172
SPSB3	CD14 Mono	0.477321	up	0.0461982	15	0.0305732	0.0593087	0.0487126	0.474052	0.479481	0.478431
STEAP4	CD14 Mono	1.14979	up	0.0221273	1	0.00403072	0.0438923	0.0184587	1.13427	1.11951	1.19561
TACC3	CD14 Mono	0.420893	up	0.0437046	4	0.0230188	0.0593087	0.0487862	0.41073	0.423197	0.428751
TARDBP	CD14 Mono	0.473309	up	0.0129711	11	0.00452394	0.0193489	0.0150404	0.465438	0.486164	0.468324
TBC1D2	CD14 Mono	0.91373	up	0.00862343	1	0.00177887	0.0144531	0.00963838	0.876412	0.887199	0.977578
TM9SF2	NK	0.449392	up	0.0693181	9	0.00525277	0.0943942	0.108307	0.457863	0.454039	0.436274
TMEM250	CD14 Mono	0.88463	up	0.0101061	1	0.0047454	0.0144531	0.0111198	0.893426	0.892719	0.867744
TNFAIP8L2	cDC2	1.22579	up	0.0404483	0	0.0320356	0.0327514	0.0565578	1.20932	1.22739	1.24067
TNFRSF1A	CD14 Mono	0.595695	up	0.0325487	3	0.0138031	0.0569359	0.0269069	0.572526	0.584716	0.629844
TNFSF10	cDC2	0.973442	up	0.0357478	8	0.0179343	0.0327514	0.0565578	0.983293	0.992291	0.944742
TNFSF8	CD14 Mono	-0.479232	down	0.0389387	1	0.0195207	0.0569359	0.0403596	-0.48985	-0.475574	-0.472272
TPRA1	CD14 Mono	0.657581	up	0.0318823	0	0.0178727	0.0508673	0.0269069	0.650262	0.657053	0.665429
TSPYL1	CD4 TCM	-0.611802	down	0.0521726	4	0.00887189	0.0587441	0.0889018	-0.637516	-0.618053	-0.579839
TTN	CD4 TCM	-0.66674	down	0.0538921	11	0.00630472	0.0587441	0.0966275	-0.71785	-0.680188	-0.602181
TWF2	CD14 Mono	0.76183	up	0.0500469	4	0.0230028	0.0847585	0.0423795	0.721373	0.69366	0.870456
TXLNA	CD14 Mono	0.493471	up	0.0540783	0	0.0369628	0.0764859	0.0487862	0.478882	0.501716	0.499816
UBALD1	CD14 Mono	0.580526	up	0.0342011	4	0.0198754	0.0485624	0.0341656	0.587742	0.593167	0.560669
USP19	CD14 Mono	0.655916	up	0.0271221	2	0.0318672	0.0370622	0.012437	0.645422	0.639963	0.682364
VAMP3	CD14 Mono	-0.422618	down	0.0475555	2	0.00603547	0.0847585	0.0518727	-0.43688	-0.402285	-0.428688
VAV1	CD14 Mono	0.593374	up	0.0149917	5	0.00504745	0.028808	0.0111198	0.572201	0.573276	0.634644
VPS72	CD14 Mono	0.627243	up	0.0330142	3	0.0189695	0.0520618	0.0280114	0.606361	0.609122	0.666248
ZBTB1	CD8 TEM	-0.591725	down	0.0377375	10	0.0075523	0.0584057	0.0472544	-0.602856	-0.603175	-0.569145
ZBTB1	NK	-0.712222	down	0.0715166	10	0.00525277	0.0943942	0.114903	-0.752069	-0.740776	-0.643821
ZBTB10	CD14 Mono	-0.789433	down	0.0287656	1	0.0113054	0.0480844	0.0269069	-0.818267	-0.798494	-0.751539
ZBTB10	CD4 TCM	-0.856781	down	0.0513169	1	0.00630472	0.0587441	0.0889018	-0.917375	-0.888597	-0.76437
ZC3H6	CD14 Mono	-0.265938	down	0.0545368	10	0.0340288	0.0804175	0.0491643	-0.279396	-0.253093	-0.265326
ZFAND2A	CD14 Mono	-0.572463	down	0.0404438	6	0.00703655	0.0593087	0.054986	-0.597242	-0.574875	-0.545273

## Sheet: Sheet1
Column Name	Description
Gene	Gene name
celltype	Celltype label by azimuth
log2fc	Mean log2 fold change across (DESeq2, edgeR, limma-voom)
expr_dir	down if logfc < 0, up if log2fc > 0
padj	Mean adjusted p-value across (DESeq2, edgeR, limma-voom)
amb_counts	Number of times the genes have been observed for a barcode/well with less than 100 total counts for the sample batches involved in this analysis
deseq_padj	P-adjusted for DESeq2
edge_padj	P-adjusted for edgeR
limma_padj	P-adjusted for Limma-voom
deseq_log2FoldChange	log2 fold change for DESeq2
edge_log2FoldChange	log2 fold change for edgeR
limma_log2FoldChange	log2 fold change for Limma-voom
Model	Model comparison (group_vs_reference-level)
