# Supplementary material for: Single-cell RNA sequencing highlights the influence of innate and adaptive immune response mechanisms in psoriatic arthritis
Source: Front Immunol. 2025 Feb 27;15:1490051. doi: 10.3389/fimmu.2024.1490051 (PMC11904337; doi:10.3389/fimmu.2024.1490051)
Supplement: Supplementary file 4 [file Table3.xlsx]

## Sheet: Ark1
DEGs comparing PsA/PsC and healthy controls
Gene	celltype	log2fc	expr_dir	padj	amb_counts	deseq_padj	edge_padj	limma_padj	deseq_log2FoldChange	edge_log2FoldChange	limma_log2FoldChange
AC008105.3	CD4 Naive	-0.347869	down	0.0376863	11	0.0148287	0.0550191	0.043211	-0.361678	-0.333907	-0.348022
AC012615.1	CD14 Mono	-1.03444	down	0.0561819	1	0.0721798	0.0465493	0.0498167	-1.20017	-1.01158	-0.891574
AC012615.1	CD4 TCM	-0.899665	down	0.0235492	1	0.00552532	0.030736	0.0343861	-0.914285	-0.89614	-0.888571
AC012615.1	NK	-1.06198	down	0.0158782	1	0.000547619	0.0105475	0.0365396	-1.13602	-1.10007	-0.949847
AC016957.2	CD4 TCM	-0.50881	down	0.0298553	6	0.00544022	0.030736	0.0533895	-0.544286	-0.535988	-0.446156
AC026979.2	CD14 Mono	-0.88004	down	0.0213104	2	0.0113064	0.0304114	0.0222134	-0.852011	-0.85754	-0.930571
AC026979.2	CD4 Naive	-0.718705	down	0.0187129	2	0.00444109	0.0273118	0.0243858	-0.722082	-0.694787	-0.739246
AC026979.2	CD4 TCM	-0.78251	down	0.0147131	2	0.000952109	0.022344	0.0208432	-0.800471	-0.765972	-0.781086
AC044849.1	CD4 Naive	-1.21153	down	0.0359004	0	0.0378418	0.0444839	0.0253755	-1.14315	-1.14611	-1.34532
AC044849.1	CD4 TCM	-1.15808	down	0.0397802	0	0.0258285	0.0447577	0.0487545	-1.14337	-1.12023	-1.21065
AC124016.1	CD4 TCM	-0.752223	down	0.0334524	2	0.0120487	0.0421264	0.0461821	-0.787598	-0.768027	-0.701044
ADA2	CD4 Naive	0.449352	up	0.0155336	18	0.0018678	0.0203471	0.0243858	0.435623	0.464806	0.447626
AIMP2	CD4 Naive	0.925845	up	0.0179476	1	0.00309099	0.0204542	0.0302976	0.92671	0.942823	0.908002
AIMP2	CD4 TCM	0.627922	up	0.0208235	1	0.00583383	0.0308593	0.0257774	0.603314	0.619086	0.661367
AL021155.2	NK	-1.27118	down	0.0327339	2	0.0140182	0.034579	0.0496046	-1.21873	-1.24399	-1.35082
AL118516.1	CD4 TEM	-1.40873	down	0.0417235	1		0.0352398	0.0482072	-1.41195	-1.38729	-1.42695
AL357060.1	CD4 Naive	-0.634528	down	0.0141369	3	0.00158088	0.018521	0.0223087	-0.667975	-0.645601	-0.590009
ALOX5AP	CD4 Naive	0.670972	up	0.0388245	7	0.0170051	0.0587245	0.0407438	0.601494	0.622036	0.789387
AMD1	B naive	-0.782089	down	0.0456345	6	0.0063427	0.0582092	0.0723515	-0.822261	-0.789704	-0.734303
APEX2	CD4 TCM	0.502367	up	0.0168493	2	0.0051389	0.0244373	0.0209717	0.490429	0.503549	0.513123
API5	CD4 Naive	0.34744	up	0.0347225	11	0.0178815	0.047311	0.038975	0.335606	0.352609	0.354104
AQP3	CD4 TEM	0.567674	up	0.102791	3	0.00774131	0.126473	0.174159	0.590118	0.57163	0.541275
ARF4	CD4 Naive	0.682055	up	0.0112539	4	0.000278969	0.0182889	0.0151938	0.645301	0.664079	0.736784
ARF4	CD4 TCM	0.40308	up	0.0144912	4	0.00104259	0.0232196	0.0192113	0.38652	0.411196	0.411524
ARL8B	CD4 Naive	0.591533	up	0.00786637	4	0.00015954	0.0124075	0.0110321	0.573575	0.602315	0.598708
ARMH3	CD4 TCM	-0.439723	down	0.0262159	0	0.0109588	0.0277894	0.0398996	-0.452412	-0.450267	-0.416489
ARRDC3	CD4 Naive	-0.558424	down	0.0401023	9	0.0240534	0.0550191	0.0412344	-0.551289	-0.533663	-0.590321
ARV1	CD4 TCM	0.690361	up	0.0268791	0	0.00552532	0.03175	0.0433621	0.677391	0.693738	0.699953
ASF1A	CD4 Naive	0.66015	up	0.00663492	0	0.00015954	0.00871313	0.0110321	0.642101	0.670811	0.667537
ASF1A	CD4 TCM	0.463195	up	0.0414072	0	0.0157744	0.0447577	0.0636896	0.461872	0.476335	0.451377
ATP6V0B	NK	-0.407466	down	0.0272454	12	0.00279006	0.040058	0.0388881	-0.413351	-0.407018	-0.402028
ATP6V1B2	CD16 Mono	0.749271	up	0.0337271	13	0.000797585	0.037481	0.0629026	0.70845	0.735458	0.803904
ATP6V1B2	CD14 Mono	0.581309	up	0.0243993	13	0.0135318	0.0363086	0.0233577	0.564261	0.587921	0.591744
ATXN7L1	CD4 TCM	-0.475678	down	0.0242902	1	0.00478486	0.030736	0.0373496	-0.49085	-0.469157	-0.467026
BACH1	CD4 TCM	-0.561225	down	0.0296275	5	0.00843767	0.0365734	0.0438715	-0.571472	-0.547635	-0.564567
BUD23	CD4 TCM	-0.385427	down	0.0434676	2	0.00537544	0.0625274	0.0625001	-0.394884	-0.379661	-0.381735
C16orf87	CD14 Mono	-0.641417	down	0.046441	1	0.068388	0.037204	0.033731	-0.624363	-0.663309	-0.63658
C2orf76	CD14 Mono	0.676852	up	0.0267775	1		0.0313416	0.0222134	0.703571	0.684815	0.642171
CARD6	CD14 Mono	0.798296	up	0.0263494	0	0.0196308	0.037204	0.0222134	0.794878	0.768562	0.831449
CARD8-AS1	CD4 TCM	1.12457	up	0.0124937	1	0.00135766	0.0237806	0.0123429	0.999584	1.03607	1.33805
CARD8-AS1	CD4 Naive	1.05707	up	0.025909	1	0.0118979	0.0435202	0.0223087	0.93837	0.978778	1.25405
CARD8-AS1	NK	0.828421	up	0.00972091	1	0.00021275	0.0109687	0.0179813	0.795644	0.80412	0.885498
CCDC141	CD4 Naive	-0.658233	down	0.035857	0	0.0162405	0.0502547	0.0410759	-0.672972	-0.643199	-0.658528
CCPG1	CD4 TCM	0.536488	up	0.0272089	3	0.0068771	0.0313874	0.0433621	0.523675	0.542933	0.542857
CCR1	CD14 Mono	0.86483	up	0.0195058	8	4.79813e-05	0.0304114	0.0280579	0.863224	0.876516	0.854749
CCR6	cDC2	1.92294	up	0.0432623	2	0.0174646	0.0195768	0.0927456	2.01252	1.99602	1.7603
CD83	B intermediate	-1.6089	down	0.0139571	5	0.0118858	0.0162312	0.0137543	-1.67547	-1.58941	-1.56181
CD83	B memory	-1.99218	down	0.0276406	5		0.0213969	0.0338843	-2.10707	-1.96541	-1.90405
CDK13	CD4 TCM	-0.304237	down	0.0301969	13	0.00544022	0.0417885	0.0433621	-0.31958	-0.293785	-0.299345
CEBPB	NK	-0.60709	down	0.0323271	9	0.00269208	0.0245324	0.0697568	-0.643824	-0.626429	-0.551017
CETN3	CD4 TCM	0.68089	up	0.0150815	0	0.00118172	0.0232196	0.0208432	0.664508	0.679372	0.698792
CHST14	CD4 TCM	0.633365	up	0.030916	0	0.00843184	0.0387493	0.0455669	0.617439	0.635606	0.64705
CISH	CD4 TCM	1.16738	up	0.0441756	1	0.0270097	0.059335	0.0461821	1.07862	1.02991	1.3936
CLCN3	CD4 Naive	0.393453	up	0.0273549	1	0.0236374	0.0273118	0.0311154	0.379025	0.409732	0.391602
CLPTM1L	CD4 TCM	0.483902	up	0.0316479	9	0.00583383	0.0429277	0.0461821	0.473145	0.488569	0.489993
COPB2	CD4 TCM	0.606408	up	0.0188309	9	0.00478486	0.030736	0.0209717	0.578811	0.593205	0.647207
COPB2	NK	0.588559	up	0.017093	9	0.0013234	0.0172822	0.0326735	0.585556	0.595867	0.584255
CREBRF	B naive	-0.581683	down	0.0557825	15	0.00654969	0.0582092	0.102589	-0.619321	-0.597822	-0.527907
CRYBG1	CD14 Mono	0.545358	up	0.0213104	11	0.0113064	0.0304114	0.0222134	0.553272	0.536506	0.546297
CRYBG1	CD4 TCM	0.398273	up	0.0262985	11	0.00843184	0.0331141	0.0373496	0.386139	0.402809	0.40587
CRYL1	CD4 TCM	-0.391685	down	0.0394427	2	0.0250592	0.0447577	0.0485112	-0.403885	-0.389507	-0.381664
CSRNP1	MAIT	-1.42165	down	0.0460679	4		0.00695968	0.0851761	-1.32217	-1.53743	-1.40536
CX3CR1	gdT	2.08863	up	0.0214031	18	3.4238e-05	0.00138552	0.0627896	1.9025	1.97397	2.38943
CX3CR1	CD14 Mono	1.62279	up	0.0177359	18	0.003073	0.0304114	0.0197233	1.59528	1.5195	1.75359
CX3CR1	cDC2	1.51639	up	0.0299426	18	0.00563227	0.00644971	0.0777458	1.40185	1.53353	1.6138
CX3CR1	NK	1.01384	up	0.0160381	18	0.00137424	0.025026	0.0217141	0.960063	0.96637	1.1151
CYTH1	CD14 Mono	0.424454	up	0.0259192	8	0.0174634	0.037204	0.0230901	0.439652	0.416978	0.416732
DAGLB	CD4 Naive	-0.786759	down	0.0240773	2	0.00554841	0.0324459	0.0342376	-0.804746	-0.781088	-0.774445
DCAF12	CD4 TCM	0.521465	up	0.0299381	2	0.00865466	0.0355927	0.0455669	0.505957	0.524215	0.534223
DCAF7	gdT	1.12938	up	0.0383691	7	0.0126188	0.0379863	0.0645022	0.983062	1.11171	1.29337
DCAF7	CD4 Naive	0.702414	up	0.0157334	7	0.00131683	0.0204542	0.0254292	0.687409	0.695505	0.724329
DDIT3	CD14 Mono	-1.04301	down	0.0272019	1	0.0174634	0.0304114	0.033731	-1.07291	-1.06525	-0.990884
DDIT3	NK	-1.08044	down	0.0114534	1		0.00492547	0.0179813	-1.12534	-1.10494	-1.01105
DDX10	NK	-0.516449	down	0.0155427	1	0.00329391	0.0214718	0.0218625	-0.527826	-0.500624	-0.520898
DDX3Y	CD4 CTL	3.0257	up	0.587461	5	0.794944	0.00244163	0.964998	3.81821	3.43874	1.82015
DDX6	CD8 TEM	-0.377028	down	0.0809023	16	0.00955024	0.0913929	0.141764	-0.372027	-0.385867	-0.37319
DDX6	NK	-0.40422	down	0.0256626	16	0.00247394	0.0379743	0.0365396	-0.412989	-0.401373	-0.3983
DHRS4-AS1	CD4 TCM	0.40947	up	0.034582	0	0.0194945	0.0380694	0.0461821	0.3939	0.422749	0.411762
DKC1	CD4 TCM	0.486494	up	0.0113454	2	0.00067801	0.0210152	0.0123429	0.477186	0.495111	0.487185
DNAJB1	CD4 Naive	-0.7641	down	0.0196857	12	0.00425512	0.0268742	0.0279279	-0.781408	-0.749214	-0.761678
DNAJB1	CD4 TCM	-0.802028	down	0.0391727	12	0.0157744	0.0447577	0.056986	-0.814292	-0.784584	-0.807209
DOLPP1	CD4 TCM	0.603777	up	0.0406345	1	0.0248824	0.0346247	0.0623964	0.594532	0.642349	0.574451
DTHD1	NK	-0.772905	down	0.00961722	1	0.000187539	0.00680166	0.0218625	-0.800735	-0.783766	-0.734215
DUSP7	CD4 TCM	0.520118	up	0.0390251	5	0.0117908	0.0349448	0.0703396	0.524592	0.553113	0.482648
DYNLL2	B naive	0.796129	up	0.0129837	5	0.00221053	0.0188499	0.0178906	0.785518	0.800654	0.802215
EDRF1	CD4 TCM	-0.354134	down	0.0414492	5	0.0170259	0.0447577	0.062564	-0.372276	-0.357825	-0.332301
ELF4	NK	0.459502	up	0.0354891	13	0.006698	0.0369363	0.0628329	0.461018	0.474264	0.443223
ELMO2	CD14 Mono	0.665667	up	0.0399931	5	0.0475573	0.0465493	0.0258727	0.670377	0.651759	0.674865
EOMES	MAIT	0.848585	up	0.0548191	3	0.0364166	0.035507	0.0925336	0.912763	0.78869	0.844301
EOMES	CD8 TEM	0.827816	up	0.025771	3	0.000240262	0.0308652	0.0462074	0.852553	0.829416	0.80148
EOMES	NK	0.776441	up	0.00830559	3	0.000133859	0.00680166	0.0179813	0.769532	0.778685	0.781105
EPB41L4A-AS1	NK	-0.505504	down	0.0405529	1	0.00724065	0.0354803	0.0789377	-0.534372	-0.522797	-0.459344
EPSTI1	CD8 TEM	0.888679	up	0.0840691	7	0.00790178	0.0566337	0.187672	0.922117	0.913341	0.830579
ERCC6L2	CD4 Naive	-0.436535	down	0.0375087	0	0.0129872	0.0444839	0.0550551	-0.47123	-0.447046	-0.391328
ERLIN1	CD4 Naive	0.850404	up	0.0324008	2	0.0137434	0.0444839	0.038975	0.815841	0.846445	0.888927
FAM122A	CD4 Naive	0.720697	up	0.0251829	0	0.00487734	0.0307886	0.0398826	0.70897	0.717537	0.735583
FEM1C	CD14 Mono	-0.712452	down	0.0313081	0	0.0200696	0.0370971	0.0367575	-0.699579	-0.71959	-0.718188
FOSL2	cDC2	-1.21504	down	0.0341524	4	0.0130142	0.0207575	0.0686856	-1.19846	-1.18449	-1.26216
FOSL2	MAIT	-1.23736	down	0.0856512	4	0.0922548	0.000694011	0.164005	-1.219	-1.49112	-1.00196
FOSL2	NK	-0.733192	down	0.0403135	4	0.00493474	0.0300867	0.085919	-0.779753	-0.762645	-0.657177
FRAT2	CD14 Mono	0.652982	up	0.0377207	4	0.0167961	0.0465493	0.0498167	0.674949	0.654588	0.629409
G3BP2	B intermediate	-0.79776	down	0.0298886	7	0.00388958	0.0171269	0.0686492	-0.859734	-0.828787	-0.704758
GCA	CD4 Naive	1.48654	up	0.0673901	7	0.0466608	0.114434	0.0410759	1.13008	1.14187	2.18769
GCA	cDC2	0.968817	up	0.03598	7	0.0174646	0.02179	0.0686856	0.977711	0.957182	0.971559
GIMAP1	CD4 TEM	0.759766	up	0.0671323	3	0.00364989	0.0965954	0.101152	0.736682	0.718118	0.824499
GIMAP1	NK	0.659541	up	0.0226891	3	0.00544579	0.0407591	0.0218625	0.619005	0.628668	0.73095
GIMAP1	CD4 TCM	0.575204	up	0.0113484	3	0.000687151	0.0210152	0.0123429	0.549065	0.568281	0.608266
GIMAP1	CD8 Naive	0.55483	up	0.0686181	3	0.00915155	0.108733	0.0879695	0.521471	0.552262	0.590756
GIMAP1	CD4 Naive	0.521162	up	0.0165818	3	0.00329093	0.0265591	0.0198955	0.489356	0.507908	0.566223
GIMAP6	CD8 TCM	1.24555	up	0.00368702	7	0.000979537	0.00262407	0.00745744	1.23851	1.25207	1.24607
GIMAP6	CD8 TEM	0.770766	up	0.0566269	7	0.00329527	0.0685421	0.0980434	0.765606	0.737436	0.809256
GIMAP6	CD4 TCM	0.57775	up	0.030666	7	0.00744111	0.0389901	0.0455669	0.566557	0.574777	0.591917
GIMAP6	CD4 Naive	0.501842	up	0.0160621	7	0.00229023	0.0203471	0.0255489	0.497566	0.518842	0.489119
GLRX	CD4 Naive	0.831329	up	0.0158007	7	0.00203824	0.0230552	0.0223087	0.791736	0.80643	0.89582
GNG7	CD14 Mono	-1.0065	down	0.0285878	1		0.0349623	0.0222134	-0.987049	-1.00444	-1.02801
GNPDA1	CD4 Naive	0.722336	up	0.0150372	0	0.00220468	0.018521	0.0243858	0.710664	0.727709	0.728635
GPR171	CD4 TCM	0.652357	up	0.0113454	2	0.00067801	0.0210152	0.0123429	0.647077	0.658506	0.651488
GRAP2	NK	0.491361	up	0.0200127	3	0.00589278	0.0214718	0.0326735	0.478396	0.496535	0.499151
H1FX	MAIT	-1.3118	down	0.00931893	6	0.011908	0.000533122	0.0155156	-1.24335	-1.3523	-1.33976
HACD3	CD4 Naive	0.73101	up	0.0267633	2	0.0067683	0.0324459	0.0410759	0.71122	0.733019	0.748791
HIST1H1C	CD4 TCM	-0.686842	down	0.0392954	3	0.00979662	0.059335	0.0487545	-0.712491	-0.670032	-0.678002
HIST1H1E	CD8 TEM	-0.981675	down	0.0545243	2	0.00889585	0.0566337	0.0980434	-1.03324	-0.999856	-0.911931
HNRNPAB	CD4 Naive	0.522318	up	0.0333025	4	0.0113621	0.047311	0.0412344	0.510293	0.529251	0.52741
HNRNPF	B intermediate	0.625962	up	0.0455246	13	0.00669981	0.0501457	0.0797282	0.638354	0.632868	0.606663
HNRNPF	CD4 Naive	0.452165	up	0.0297533	13	0.00846351	0.0419867	0.0388097	0.437493	0.4577	0.461301
HNRNPF	CD4 TCM	0.423858	up	0.0291216	13	0.00717322	0.0346247	0.0455669	0.41785	0.43446	0.419262
HSPA1A	CD4 TCM	0.926214	up	0.0477972	6	0.00560258	0.0473381	0.090451	0.972741	0.925061	0.88084
HSPA1A	NK	0.769218	up	0.0362243	6	0.0177264	0.0544068	0.0365396	0.714469	0.737566	0.855618
HVCN1	B naive	0.451096	up	0.0585164	9	0.00654969	0.102823	0.0661765	0.438222	0.449667	0.465398
IDI1	B naive	-0.724338	down	0.0168306	3	0.00247431	0.0348891	0.0131283	-0.73693	-0.709439	-0.726643
IER5	gdT	-1.1603	down	0.120646	7	0.0165098	0.0379863	0.307441	-1.33486	-1.27286	-0.873185
IER5	MAIT	-1.23061	down	0.152656	7	0.333146	0.00860327	0.116218	-1.03675	-1.36186	-1.29323
IFFO2	CD14 Mono	-1.2201	down	0.0320712	4		0.0304114	0.033731	-1.22088	-1.27401	-1.1654
IFIH1	CD14 Mono	0.665024	up	0.0255913	2	0.0174634	0.0370971	0.0222134	0.65619	0.63604	0.702843
IFIH1	CD4 Naive	0.54284	up	0.051221	2	0.0098887	0.063526	0.0802483	0.533385	0.552445	0.542691
IFIH1	CD4 TCM	0.53265	up	0.0118266	2	0.000687151	0.0210152	0.0137775	0.521941	0.538061	0.53795
IFIT1	CD14 Mono	1.19507	up	0.0348365	2	0.0200696	0.0370971	0.0473429	1.22139	1.22722	1.13661
IFIT3	CD16 Mono	1.1593	up	0.0520782	2	0.0101768	0.0396087	0.106449	1.1574	1.19627	1.12424
IFNGR1	CD4 Naive	1.23318	up	0.0188709	0	0.00351529	0.0307886	0.0223087	1.1889	1.15611	1.35453
IGLL5	Plasmablast	-3.15512	down	0.302338	1	0.466494	0.00780119	0.43272	-3.39764	-3.54666	-2.52106
IMP3	CD8 TCM	0.891377	up	0.0693908	2	0.00432458	0.0338934	0.169955	0.876082	0.890555	0.907494
IMP3	CD4 Naive	0.415949	up	0.0300286	2	0.014847	0.047311	0.0279279	0.390401	0.410964	0.446482
IMP3	CD4 TCM	0.373275	up	0.0208058	2	0.00440185	0.030736	0.0272794	0.359763	0.376737	0.383325
IRF2	CD14 Mono	0.646182	up	0.0282976	6	0.0196308	0.037204	0.0280579	0.630521	0.627082	0.680942
IRS2	MAIT	-1.68672	down	0.0276027	12		0.000858891	0.0543464	-1.60195	-1.81064	-1.64758
ITM2A	CD8 TCM	-1.02141	down	0.0130823	11	0.0118413	0.0139601	0.0134454	-1.0033	-0.959008	-1.10192
ITPKB	CD4 Naive	-0.382745	down	0.0326247	10	0.00646341	0.0409406	0.0504701	-0.4112	-0.390876	-0.34616
ITPKB	CD4 TCM	-0.387231	down	0.029744	10	0.00478486	0.0310576	0.0533895	-0.41765	-0.395226	-0.348816
ITPRIP	NK	-1.1425	down	0.0138842	5	0.000187539	0.00492547	0.0365396	-1.23033	-1.19996	-0.99722
IWS1	CD4 Naive	0.357624	up	0.0346369	9	0.0192608	0.0414842	0.0431657	0.345952	0.377054	0.349865
IWS1	CD4 TCM	0.329402	up	0.0427189	9	0.0208989	0.0447577	0.0625001	0.318886	0.343145	0.326175
JKAMP	CD4 TCM	0.327084	up	0.0457566	3	0.0387766	0.0447577	0.0537356	0.318131	0.33344	0.32968
JMY	MAIT	-1.07565	down	0.0144847	5		0.00677142	0.0221981	-0.977093	-1.11085	-1.13899
JOSD1	CD4 TCM	-0.632481	down	0.0188575	0	0.000687151	0.0210152	0.0348702	-0.677488	-0.6475	-0.572456
JOSD1	NK	-0.782072	down	0.0160186	0	0.000547619	0.0109687	0.0365396	-0.830592	-0.803754	-0.711869
KANSL1-AS1	CD4 Naive	1.32978	up	0.0534407	1	0.0236374	0.0433254	0.0933591	1.30419	1.40364	1.28152
KIAA0040	CD8 TEM	0.742718	up	0.0383395	3	0.00102508	0.0370783	0.0769152	0.745891	0.730549	0.751714
KLF3	MAIT	-0.776667	down	0.0896129	15	0.105833	0.00677142	0.156234	-0.718945	-0.923574	-0.687481
KLHL15	CD14 Mono	-1.13234	down	0.0185476	1	0.0113064	0.0221228	0.0222134	-1.14888	-1.1467	-1.10143
KLHL9	CD4 Naive	0.446998	up	0.0380469	2	0.0257539	0.047311	0.0410759	0.425133	0.44824	0.467622
LAPTM4A	CD8 Naive	0.879017	up	0.0685636	10	0.00915155	0.0654345	0.131105	0.860827	0.881793	0.894429
LFNG	CD4 Naive	0.738141	up	0.0184886	12	0.00220468	0.0253332	0.0279279	0.729695	0.735788	0.74894
LINC01481	CD4 TCM	-0.636436	down	0.0270239	1	0.0045279	0.0277894	0.0487545	-0.683301	-0.656641	-0.569367
LMNB1	NK	-0.836482	down	0.035732	2	0.0028749	0.0253835	0.0789377	-0.906085	-0.884334	-0.719027
LPP	NK	-0.558732	down	0.0158891	8	0.00108306	0.0139109	0.0326735	-0.584056	-0.571519	-0.520622
LPXN	CD4 Naive	0.543325	up	0.0178064	18	0.00287827	0.0261551	0.0243858	0.523961	0.539513	0.566502
LRRC23	CD4 Naive	-0.780282	down	0.0363701	1		0.047311	0.0254292	-0.792847	-0.73712	-0.810878
LRRC8B	CD4 Naive	0.521575	up	0.0258982	1	0.0162405	0.0251446	0.0363094	0.511571	0.551384	0.501771
LSM6	CD4 Naive	0.689191	up	0.0168266	0	0.00220468	0.0203471	0.0279279	0.676202	0.699086	0.692286
LYPLAL1	CD14 Mono	0.701633	up	0.0252611	2	0.0174634	0.0349623	0.0233577	0.727371	0.703018	0.67451
LYSMD2	CD4 Naive	0.606554	up	0.0165227	1	0.00666119	0.018521	0.0243858	0.596341	0.627498	0.595821
MAFF	NK	-1.57264	down	0.0317248	0	0.000547619	0.00614475	0.0884821	-1.79033	-1.70389	-1.22369
MAFF	NK_CD56bright	-1.87769	down	0.0141074	0	0.00954002	0.00238934	0.0303928	-1.949	-1.79772	-1.88634
MANEA	CD4 Naive	0.683982	up	0.0301993	0	0.0159195	0.038369	0.0363094	0.662672	0.686338	0.702936
MAP3K8	NK	-0.926176	down	0.0657509	4	0.023076	0.0446765	0.1295	-0.991523	-0.965423	-0.821583
MAT2B	CD14 Mono	0.649248	up	0.037246	9	0.0196308	0.0611459	0.0309614	0.629211	0.620665	0.697868
MAT2B	CD4 Naive	0.419611	up	0.0218852	9	0.00666119	0.0310666	0.0279279	0.405774	0.426121	0.426938
MCM3	CD4 TCM	0.484555	up	0.0211562	5	0.00359013	0.0238794	0.0359991	0.476777	0.500211	0.476677
MED31	CD4 TCM	0.65761	up	0.019728	1	0.00583383	0.030736	0.022614	0.635672	0.653625	0.683533
MFSD1	CD4 Naive	0.614903	up	0.028629	11	0.0067683	0.0435202	0.0355985	0.593659	0.609941	0.641108
MFSD1	CD4 TCM	0.495661	up	0.0339662	11	0.0109588	0.0447577	0.0461821	0.480311	0.4958	0.510871
MFSD14C	CD4 Naive	-0.401113	down	0.0339678	11	0.0118979	0.0510305	0.038975	-0.414389	-0.390013	-0.398938
MIB2	CD4 Naive	-0.770495	down	0.0399233	4	0.0307607	0.0603848	0.0286245	-0.729422	-0.732642	-0.849422
MPRIP	CD14 Mono	-0.499545	down	0.0424171	5	0.0679409	0.0370971	0.0222134	-0.482181	-0.500569	-0.515885
MRFAP1L1	CD4 Naive	0.469797	up	0.0180739	4	0.00469125	0.0251446	0.0243858	0.456036	0.478928	0.474426
MRFAP1L1	CD4 TCM	0.3869	up	0.0254382	4	0.00843767	0.030736	0.037141	0.372914	0.392672	0.395115
MRPL18	CD4 Naive	0.531304	up	0.0294442	4	0.0106007	0.0422425	0.0354894	0.513013	0.53237	0.54853
MRPL18	CD4 TCM	0.503145	up	0.0299165	4	0.00843767	0.0351298	0.0461821	0.495867	0.509584	0.503983
MTRF1L	CD4 Naive	0.572442	up	0.0428736	1	0.0143612	0.0675525	0.0467069	0.557243	0.56301	0.597073
MYC	CD4 Naive	0.705296	up	0.012025	3	0.00042695	0.0133392	0.0223087	0.69984	0.71761	0.698439
MYC	CD4 TCM	0.695349	up	0.0147721	3	0.000687151	0.0210152	0.022614	0.695451	0.707373	0.683223
MYLIP	CD14 Mono	-0.919461	down	0.0355505	9	0.0196308	0.037204	0.0498167	-0.928695	-0.914408	-0.915282
MYSM1	CD4 Naive	-0.374031	down	0.0372414	12	0.0162405	0.0450135	0.0504701	-0.398622	-0.377831	-0.345641
NAF1	CD4 TCM	-0.715214	down	0.0143443	0	0.0011744	0.0210152	0.0208432	-0.741834	-0.719207	-0.6846
NCAPG2	CD4 Naive	-2.65283	down	0.094524	2	0.0018678	0.0043167	0.277387	-2.95105	-3.85116	-1.15629
NDUFS2	CD14 Mono	0.361583	up	0.028601	13	0.0174634	0.037204	0.0311355	0.369451	0.367249	0.348049
NEDD1	CD14 Mono	0.821342	up	0.0330193	0	0.0384964	0.037204	0.0233577	0.832898	0.803638	0.827491
NR4A2	CD8 TCM	-1.96425	down	0.00982986	9		0.0102664	0.00939329	-1.80574	-1.82081	-2.2662
NSF	CD14 Mono	0.596645	up	0.0268771	1	0.0200696	0.037204	0.0233577	0.592726	0.581559	0.61565
NSMCE1	CD14 Mono	-0.419356	down	0.0301803	1	0.0322209	0.0349623	0.0233577	-0.397595	-0.419595	-0.44088
OAT	CD4 TCM	0.442176	up	0.0443179	2	0.00978313	0.059335	0.0638355	0.435189	0.452333	0.439005
PANK2	CD4 Naive	0.451522	up	0.0413109	4	0.030873	0.0518253	0.0412344	0.429819	0.460366	0.464382
PARP6	CD4 TCM	-0.472719	down	0.0330769	2	0.00480511	0.030736	0.0636896	-0.510976	-0.488503	-0.418677
PARP9	CD4 Naive	0.602185	up	0.0339614	12	0.0179663	0.0476085	0.0363094	0.570766	0.598865	0.636925
PARP9	CD4 TCM	0.543846	up	0.0147719	12	0.00188474	0.0232196	0.0192113	0.525609	0.543494	0.562435
PCNA	CD14 Mono	0.661971	up	0.0477686	0	0.0721798	0.0477685	0.0233577	0.667783	0.63595	0.682181
PDE4D	CD8 TCM	-1.40413	down	0.0900151	7		0.00454599	0.175484	-1.59574	-1.5135	-1.10315
PDE4D	CD8 TEM	-1.09033	down	0.0756692	7	0.00225732	0.0370783	0.187672	-1.2085	-1.16965	-0.892846
PDE4D	MAIT	-1.26606	down	0.0891755	7	0.153738	0.00263611	0.111152	-1.19296	-1.45461	-1.15059
PDE4D	NK	-1.16917	down	0.0369888	7	0.00283473	0.015476	0.0926556	-1.30242	-1.24523	-0.95985
PDHB	CD4 Naive	0.708627	up	0.0220985	2	0.00369871	0.0261551	0.0364418	0.712947	0.713488	0.699445
PDHB	CD4 TCM	0.467585	up	0.0303802	2	0.00744111	0.0349448	0.0487545	0.462319	0.482758	0.457678
PDZD8	CD14 Mono	-0.635669	down	0.0311838	2	0.0226165	0.037204	0.033731	-0.619119	-0.640741	-0.647147
PDZD8	CD8 TEM	-0.823262	down	0.0433112	2	0.00102508	0.0308652	0.0980434	-0.902979	-0.85932	-0.707487
PDZD8	NK	-0.824877	down	0.0137038	2	0.000348129	0.0080897	0.0326735	-0.885381	-0.857891	-0.731361
PECAM1	B naive	0.84725	up	0.0787269	18	0.0063427	0.0893024	0.140536	0.833182	0.841081	0.867488
PELI1	CD4 TCM	-0.833938	down	0.0319946	1	0.00358434	0.030736	0.0616634	-0.930979	-0.877484	-0.693351
PER1	CD4 TCM	-1.33798	down	0.0432468	13	0.00843767	0.030736	0.0905668	-1.48244	-1.42611	-1.10538
PER1	cDC2	-1.40602	down	0.0368325	13	0.0202166	0.0215952	0.0686856	-1.36855	-1.39257	-1.45694
PEX11B	CD14 Mono	0.800529	up	0.0326023	1	0.0384964	0.0370971	0.0222134	0.793975	0.785755	0.821858
PEX11B	CD4 TCM	0.567497	up	0.032632	1	0.00843767	0.0380694	0.0513891	0.567473	0.581006	0.554012
PHC1	CD4 Naive	-0.486983	down	0.0375193	6	0.0162405	0.0550191	0.0412982	-0.492475	-0.469381	-0.499095
PHF3	CD4 Naive	-0.318503	down	0.0388739	5	0.0145136	0.0550191	0.0470891	-0.338883	-0.313476	-0.303149
PILRB	CD4 Naive	-0.534442	down	0.0315349	13	0.0126714	0.047311	0.0346222	-0.540357	-0.51651	-0.54646
PIM1	CD4 TEM	0.928008	up	0.043134	15	0.000593061	0.0276573	0.101152	0.973309	0.908855	0.90186
PIM1	NK	0.787452	up	0.0291434	15	0.0129976	0.05257	0.0218625	0.724537	0.737218	0.9006
PIM1	CD4 TCM	0.770714	up	0.017195	15	0.00118172	0.0277894	0.022614	0.763188	0.77508	0.773873
PIM1	CD8 TEM	0.746622	up	0.0526012	15	0.00312663	0.0566337	0.0980434	0.772063	0.742664	0.725139
PLCB1	CD4 TCM	1.20295	up	0.0656334	1	0.00979662	0.0610265	0.126077	1.19332	1.18237	1.23315
PLCL1	CD4 TCM	-0.497011	down	0.0338958	0	0.00909292	0.039205	0.0533895	-0.513418	-0.491857	-0.485758
PMAIP1	CD4 TCM	-1.44942	down	0.025447	5	0.0184228	0.030736	0.0271822	-1.4425	-1.42127	-1.48448
PMAIP1	CD8 TEM	-1.37051	down	0.0565064	5	0.0160092	0.0461235	0.107387	-1.47848	-1.38801	-1.24502
PMAIP1	gdT	-1.99987	down	0.0358353	5		0.00888108	0.0627896	-2.20257	-1.95708	-1.83995
PMAIP1	MAIT	-1.80726	down	0.010872	5		0.000179981	0.0215639	-1.80808	-1.94396	-1.66975
PMAIP1	NK	-1.60528	down	0.00902073	5	0.000274248	0.00492547	0.0218625	-1.71477	-1.64811	-1.45296
PNPO	CD4 TCM	0.601669	up	0.0323982	1	0.00867533	0.0351298	0.0533895	0.576047	0.619316	0.609645
POLH	CD4 TCM	0.480471	up	0.0406819	6	0.0194462	0.0540883	0.0485112	0.464994	0.475382	0.501037
PPM1L	NK	-0.551384	down	0.0385902	1	0.00493474	0.0451924	0.0656435	-0.565083	-0.549711	-0.539358
PPP1R2	CD4 TCM	-0.301459	down	0.0159128	10	0.000687151	0.0244373	0.022614	-0.315564	-0.297174	-0.291639
PRAG1	CD4 Naive	0.857276	up	0.0150839	1	0.00130151	0.018521	0.0254292	0.839421	0.858309	0.874098
PRAG1	CD4 TCM	0.846968	up	0.0352414	1	0.00605367	0.0394093	0.0602611	0.849028	0.843202	0.848675
PRDM4	CD4 Naive	-0.425968	down	0.0304829	2	0.00425512	0.047311	0.0398826	-0.441533	-0.423067	-0.413305
PRDX3	CD4 Naive	1.0533	up	0.0439624	4	0.0189379	0.063526	0.0494234	0.922478	0.925175	1.31224
PRDX3	CD4 TCM	0.762286	up	0.0265094	4	0.00552532	0.0366533	0.0373496	0.737465	0.736703	0.812689
PRKACB	CD4 Naive	0.424219	up	0.0474668	11	0.0236374	0.0755521	0.043211	0.400162	0.418472	0.454024
PRKAR1A	CD4 Naive	0.601404	up	0.0252333	10	0.00469125	0.0346992	0.0363094	0.592271	0.601396	0.610543
PSMA3-AS1	CD4 Naive	-0.311798	down	0.0362769	18	0.00880684	0.0645343	0.0354894	-0.324626	-0.30203	-0.308739
PSMA3-AS1	CD4 TCM	-0.347861	down	0.0112537	18	0.000402987	0.0210152	0.0123429	-0.36385	-0.342252	-0.33748
PSMA4	CD4 TCM	0.342917	up	0.0369057	10	0.0194462	0.0447577	0.0465131	0.327255	0.344843	0.356654
PTS	NK	-0.971445	down	0.0189523	1	0.000686475	0.0172822	0.0388881	-1.04294	-1.00416	-0.867237
PVT1	CD14 Mono	-0.631543	down	0.0424457	1	0.0620753	0.037204	0.0280579	-0.617298	-0.642187	-0.635142
RAB11FIP1	CD4 TCM	0.498162	up	0.0291884	4	0.00831784	0.030736	0.0485112	0.492405	0.510876	0.491204
RAB27A	CD4 Naive	0.639638	up	0.0254749	11	0.00666119	0.0307886	0.038975	0.635909	0.645792	0.637213
RAE1	CD4 TCM	0.435092	up	0.0449422	3	0.0286457	0.0625274	0.0436536	0.40905	0.415441	0.480784
RALGDS	CD4 TCM	-0.465897	down	0.01127	5	0.0004518	0.0210152	0.0123429	-0.476238	-0.454577	-0.466876
RBM15	CD14 Mono	-0.610824	down	0.0564809	0	0.0948354	0.0465493	0.0280579	-0.591074	-0.621096	-0.620304
RBM33	CD4 TCM	-0.329275	down	0.0231981	5	0.00415064	0.0310576	0.0343861	-0.341732	-0.31944	-0.326653
RBM38	MAIT	-1.97518	down	0.00782171	2		0.00012778	0.0155156	-1.8714	-2.06996	-1.98418
RBM4	NK	-0.645076	down	0.0243321	4	0.00269208	0.0215499	0.0487544	-0.684008	-0.672334	-0.578888
RDH11	CD4 Naive	0.44121	up	0.029018	10	0.00846351	0.0422425	0.0363479	0.422944	0.447624	0.453061
RGCC	MAIT	-1.66315	down	0.00924455	18	0.011908	0.000309978	0.0155156	-1.57361	-1.72281	-1.69302
RGS1	B intermediate	-1.73957	down	0.0218856	2		0.0329725	0.0107988	-1.45822	-1.59925	-2.16122
RGS1	B naive	-1.97891	down	0.01199	2		0.0212976	0.00268231	-1.87242	-1.84676	-2.21754
RGS1	NK	-1.90718	down	0.0268599	2	0.0136439	0.0184355	0.0485005	-1.9066	-1.83277	-1.98217
RGS3	CD14 Mono	0.736741	up	0.0412092	1		0.0465493	0.0358691	0.75266	0.727672	0.729891
RHBDD2	MAIT	-1.09786	down	0.0145789	2		0.00695968	0.0221981	-1.00515	-1.1432	-1.14522
RINL	CD14 Mono	0.625616	up	0.0478923	3		0.0465493	0.0492352	0.655999	0.631862	0.588987
RNASEL	CD4 Naive	0.529269	up	0.0516523	3	0.0349295	0.073817	0.0462104	0.495288	0.516333	0.576187
RNF125	MAIT	-0.814284	down	0.0565138	8	0.0837774	0.00754505	0.0782189	-0.768054	-0.889687	-0.78511
RNF139	CD4 Naive	-0.801378	down	0.0436732	6	0.0248113	0.0639284	0.0422799	-0.794442	-0.764722	-0.844971
RNF169	CD4 TCM	-0.466154	down	0.0254598	5	0.00552532	0.030736	0.0401181	-0.484129	-0.465376	-0.448958
RPS4Y1	CD4 CTL	2.55171	up	0.654703	4	0.999059	5.17003e-05	0.964998	1.96803	3.16803	2.51906
RTKN2	CD4 TCM	-0.744142	down	0.0315303	0	0.00717322	0.0346247	0.052793	-0.769551	-0.767216	-0.69566
RTN4	CD4 Naive	0.500886	up	0.033739	16	0.0126714	0.047311	0.0412344	0.487501	0.504421	0.510736
SAMD9	B naive	0.641514	up	0.0455549	6	0.00654969	0.0639383	0.0661765	0.631981	0.644085	0.648476
SBDS	B intermediate	-0.979448	down	0.0328829	9	0.00388958	0.02611	0.0686492	-1.07057	-0.985928	-0.881847
SBDS	CD4 Naive	-0.673495	down	0.0425801	9	0.00880684	0.040328	0.0786056	-0.737875	-0.700673	-0.581936
SBDS	MAIT	-0.925846	down	0.0517051	9	0.0675463	0.00340594	0.084163	-0.869011	-1.05827	-0.850262
SDAD1	CD4 TCM	0.293981	up	0.0341244	8	0.0120487	0.0447577	0.0455669	0.282406	0.295272	0.304266
SDR42E2	CD4 TCM	-0.942201	down	0.0284838	1	0.00717322	0.0346247	0.0436536	-0.941757	-0.920133	-0.964713
SELENOF	CD4 Naive	0.392281	up	0.0206814	8	0.00554841	0.0310666	0.0254292	0.376127	0.403602	0.397113
SELENOK	MAIT	-1.0239	down	0.0374987	5	0.0520654	0.00376344	0.0566673	-0.943862	-1.10773	-1.02009
SEPHS2	CD4 Naive	0.51767	up	0.0296608	9	0.0137434	0.047311	0.0279279	0.488832	0.508254	0.555924
SERPINB8	CD4 Naive	1.88632	up	0.0161396	2		0.0182889	0.0139902	1.79378	1.76219	2.10298
SERPINB9	CD8 Naive	0.862235	up	0.0451138	13	0.00364936	0.0510969	0.0805952	0.83967	0.855475	0.891559
SERPINB9	CD4 TCM	0.603151	up	0.0316568	13	0.00937889	0.0394093	0.0461821	0.582024	0.600016	0.627413
SERTAD2	CD14 Mono	-0.740163	down	0.0347924	3	0.0174634	0.0370971	0.0498167	-0.73546	-0.768816	-0.716214
SERTAD3	NK	-1.13132	down	0.055552	0	0.0106085	0.0446765	0.111371	-1.20378	-1.1537	-1.03646
SF3B3	CD4 TCM	0.306161	up	0.0371635	8	0.0123187	0.0506606	0.0485112	0.292198	0.316456	0.309829
SF3B4	CD4 Naive	0.431421	up	0.0335754	9	0.0126714	0.047311	0.0407438	0.411417	0.437616	0.44523
SF3B5	CD4 TCM	-0.398574	down	0.0425776	6	0.00583383	0.059335	0.062564	-0.41493	-0.397519	-0.383273
SFT2D1	CD4 TCM	0.650944	up	0.0385988	2	0.00847486	0.0447577	0.062564	0.658841	0.650076	0.643916
SH2D3C	CD14 Mono	0.562291	up	0.0455959	5	0.0738181	0.0370971	0.0258727	0.569477	0.558563	0.558834
SH3BP5L	CD4 TCM	0.717172	up	0.0308665	1	0.00552532	0.0346247	0.0524494	0.710652	0.726279	0.714585
SLC1A5	NK	1.18221	up	0.0331555	0	0.0013234	0.0195887	0.0785543	1.19256	1.1835	1.17058
SLC39A6	CD4 Naive	0.64619	up	0.0190956	4	0.00671314	0.0251446	0.0254292	0.624536	0.654905	0.659129
SLC9A6	CD4 Naive	0.617931	up	0.0278739	5	0.0129872	0.0351452	0.0354894	0.593301	0.633708	0.626785
SLFN12L	CD4 TCM	-0.360948	down	0.0292703	7	0.00667084	0.0377781	0.0433621	-0.374751	-0.354928	-0.353164
SMAD7	CD14 Mono	-1.1601	down	0.0812187	0	0.032867	0.0370971	0.173692	-1.26979	-1.3504	-0.860108
SMCO4	CD14 Mono	0.64657	up	0.0288426	0	0.0200696	0.0431006	0.0233577	0.623629	0.628149	0.68793
SNHG15	CD14 Mono	-0.86107	down	0.0499703	2	0.0628901	0.037204	0.0498167	-0.84161	-0.87964	-0.86196
SNHG15	CD4 TCM	-0.546067	down	0.0321185	2	0.0051389	0.0330349	0.0581817	-0.583969	-0.562506	-0.491726
SNHG9	CD4 TCM	-0.564484	down	0.0537343	4	0.0092539	0.0625274	0.0894216	-0.576437	-0.552008	-0.565009
SNHG9	NK	-0.656907	down	0.0350609	4	0.00503639	0.0303895	0.0697568	-0.693827	-0.666457	-0.610435
SNRNP40	CD4 TCM	0.59166	up	0.0179358	1	0.00415064	0.0238794	0.0257774	0.572527	0.609567	0.592885
SNRPG	CD4 Naive	0.412073	up	0.0253562	7	0.00699944	0.0435202	0.0255489	0.392962	0.411582	0.431675
SNX1	CD14 Mono	0.449155	up	0.0293234	8	0.0196308	0.037204	0.0311355	0.456179	0.446097	0.44519
SNX1	CD4 TCM	0.391452	up	0.0301817	8	0.00843767	0.0447577	0.0373496	0.37302	0.386352	0.414984
SNX11	CD4 Naive	1.15032	up	0.0341181	2	0.00836036	0.0550191	0.038975	1.0701	1.03534	1.34552
SNX11	CD14 Mono	0.374536	up	0.0489484	2	0.0319496	0.0742619	0.0406336	0.387054	0.373773	0.362781
SOAT1	CD4 Naive	0.552282	up	0.0347229	2	0.0156233	0.047311	0.0412344	0.531053	0.557665	0.568127
SP1	CD4 Naive	0.28753	up	0.0442233	11	0.0305616	0.0550191	0.0470891	0.272743	0.297492	0.292356
SPCS2	CD4 TCM	0.375997	up	0.0279073	10	0.00830278	0.0380694	0.0373496	0.358743	0.377135	0.392113
SPTLC2	CD4 Naive	0.670123	up	0.0373964	4	0.0118979	0.0476085	0.0526829	0.664138	0.684882	0.661351
SRGAP2B	CD4 TCM	-0.646763	down	0.0420897	7	0.0184228	0.059335	0.0485112	-0.649174	-0.624403	-0.666711
SRP9	CD4 Naive	0.417236	up	0.0184722	8	0.00579618	0.0273118	0.0223087	0.398972	0.412936	0.439801
SRPRA	CD4 TCM	0.293825	up	0.032152	8	0.0107976	0.0394093	0.046249	0.281646	0.304266	0.295564
SRSF10	CD4 TCM	-0.280019	down	0.0364381	18	0.00754541	0.039205	0.062564	-0.299507	-0.285158	-0.255392
ST6GAL1	CD4 Naive	0.400551	up	0.0326366	12	0.0118979	0.0476085	0.0384034	0.382318	0.401	0.418336
STARD7	CD4 Naive	0.391836	up	0.0475957	4	0.02364	0.0759363	0.043211	0.367808	0.386937	0.420764
STAT1	CD4 Naive	0.534023	up	0.0621366	10	0.0455322	0.091763	0.0491146	0.486427	0.51321	0.602431
STEAP4	CD14 Mono	1.17115	up	0.0428269	1	0.0174634	0.0617821	0.0492352	1.19568	1.1378	1.17997
STIM1	NK	-0.365553	down	0.0439811	3	0.00861075	0.0471302	0.0762024	-0.374393	-0.373331	-0.348934
TAGAP	CD4 TCM	0.34519	up	0.0351646	12	0.0146525	0.0447577	0.0460835	0.327649	0.346727	0.361195
TAP1	gdT	0.803404	up	0.0445397	4	0.0126188	0.0379863	0.083014	0.724004	0.841044	0.845164
TARDBP	CD14 Mono	0.392285	up	0.0495281	8	0.0444167	0.0611459	0.0430217	0.399909	0.390382	0.386563
TBPL1	CD4 Naive	0.601624	up	0.0270693	0	0.0134144	0.0265591	0.0412344	0.585576	0.631892	0.587406
TCEAL8	CD4 Naive	0.532607	up	0.015637	0	0.00425512	0.0203471	0.0223087	0.517515	0.536156	0.544151
TCP11L2	CD4 TCM	-0.45754	down	0.0341016	2	0.0113651	0.0447577	0.0461821	-0.472313	-0.450818	-0.449488
TENT5C	NK	-1.36039	down	0.0454043	0	0.0165148	0.0303895	0.0893088	-1.46001	-1.38329	-1.23785
TFDP2	CD4 TCM	-0.438593	down	0.0384595	4	0.00583383	0.039205	0.0703396	-0.469526	-0.45679	-0.389463
TFDP2	NK	-0.375334	down	0.0418457	4	0.00307113	0.0519576	0.0705084	-0.385543	-0.379332	-0.361128
TIGD1	CD4 Naive	-0.751293	down	0.0345212	0	0.0118979	0.0422425	0.0494234	-0.797558	-0.762969	-0.693351
TINF2	CD4 TCM	0.347587	up	0.0313081	1	0.00960806	0.0387493	0.0455669	0.333478	0.351437	0.357848
TIPARP	NK	-0.976669	down	0.0648076	3	0.00612411	0.0471302	0.141168	-1.09475	-1.01494	-0.820312
TLR10	cDC2	2.1892	up	0.050616	3	0.0373124	0.02179	0.0927456	2.44751	2.25982	1.86028
TM9SF2	CD4 Naive	0.655751	up	0.0158814	6	0.0018678	0.0203471	0.0254292	0.659262	0.663812	0.64418
TM9SF2	NK	0.490271	up	0.014548	6	0.000981943	0.0207997	0.0218625	0.481776	0.492164	0.496874
TM9SF2	CD4 TCM	0.385424	up	0.0375949	6	0.0167712	0.0498314	0.0461821	0.36725	0.386024	0.402998
TMEM184C	CD4 TCM	0.597218	up	0.0420187	4	0.0109588	0.0447577	0.0703396	0.598592	0.604293	0.588768
TMEM223	CD4 Naive	0.69024	up	0.0373526	1	0.0143612	0.0450135	0.0526829	0.676765	0.692565	0.70139
TMEM229B	NK	0.802	up	0.0111644	0	0.00108306	0.0105475	0.0218625	0.790126	0.797781	0.818091
TMEM9B	CD4 TCM	0.318533	up	0.0385471	4	0.0194945	0.0447577	0.0513891	0.307003	0.326036	0.322561
TNFAIP3	CD4 Naive	-1.46839	down	0.0177322	17	0.00846351	0.0203471	0.0243858	-1.49758	-1.46493	-1.44265
TNFAIP3	CD4 TCM	-1.67342	down	0.0295655	17	0.00920608	0.030736	0.0487545	-1.71927	-1.68397	-1.61704
TNFAIP3	CD4 TEM	-1.67437	down	0.041077	17	0.010332	0.0117475	0.101152	-1.72699	-1.68505	-1.61108
TNFAIP3	CD8 TCM	-2.09368	down	0.00375366	17	0.00376442	3.91169e-05	0.00745744	-2.14082	-2.09392	-2.0463
TNFAIP3	CD8 TEM	-1.80688	down	0.069062	17	0.00412773	0.0308652	0.172193	-1.96776	-1.92472	-1.52818
TNFAIP3	gdT	-2.31277	down	0.0212743	17	0.00102499	8.25458e-06	0.0627896	-2.45846	-2.54462	-1.93522
TNFAIP3	MAIT	-2.0224	down	0.0111702	17	0.011908	3.87762e-05	0.0215639	-2.04785	-2.20898	-1.81037
TNFAIP3	NK	-1.4868	down	0.0348846	17	0.00307113	0.014145	0.0874378	-1.61297	-1.57103	-1.27639
TNFAIP8L2	cDC2	1.24283	up	0.0466015	2	0.0460849	0.025034	0.0686856	1.23471	1.22596	1.26781
TNFAIP8L2	CD4 TCM	0.951305	up	0.0478997	2	0.0093519	0.0539226	0.0804245	0.948082	0.933974	0.971859
TNFSF14	MAIT	0.974105	up	0.0530979	0	0.0364166	0.0374107	0.0854664	1.08172	0.930663	0.909939
TNFSF14	NK	0.76337	up	0.018099	0	0.00182943	0.0159279	0.0365396	0.766196	0.772229	0.751686
TOP1	CD4 Naive	0.433946	up	0.0361431	8	0.014847	0.047311	0.0462712	0.423499	0.444399	0.433941
TOPORS	CD4 TCM	-0.44223	down	0.0282887	3	0.00537544	0.030736	0.0487545	-0.469914	-0.447069	-0.409709
TRAPPC6B	CD14 Mono	0.687039	up	0.0430841	1	0.0543813	0.0465493	0.0283216	0.696877	0.676719	0.68752
TRAT1	CD4 Naive	0.515006	up	0.0186509	0	0.00425512	0.0273118	0.0243858	0.501705	0.517557	0.525756
TRAT1	CD4 TCM	0.472988	up	0.0202803	0	0.00478486	0.030736	0.02532	0.456487	0.471501	0.490977
TRIM14	CD4 TCM	0.354688	up	0.0214662	13	0.00583383	0.030736	0.0278288	0.340782	0.359734	0.363547
TRIM21	CD14 Mono	0.792442	up	0.0252611	3	0.0174634	0.0349623	0.0233577	0.821273	0.792344	0.76371
TRIM27	CD4 TCM	0.311872	up	0.0409133	4	0.0182427	0.0545332	0.0499638	0.299467	0.316436	0.319712
TSEN34	CD4 Naive	0.666378	up	0.0401451	3	0.0217541	0.0555155	0.0431657	0.636866	0.655569	0.706698
TSPYL1	CD4 Naive	-0.726624	down	0.0347592	1	0.0179663	0.0464286	0.0398826	-0.720058	-0.714103	-0.745712
TSPYL2	MAIT	-1.19701	down	0.0238884	9	0.0484129	0.00168832	0.0215639	-1.05159	-1.2683	-1.27115
TTBK2	CD4 Naive	-0.470045	down	0.0259254	1	0.00617009	0.0273118	0.0442943	-0.505125	-0.485594	-0.419417
TTC3	CD4 Naive	-0.287977	down	0.0446755	15	0.0197732	0.0662564	0.0479968	-0.302607	-0.28185	-0.279474
TUBA1A	CD4 Naive	-1.02229	down	0.00663492	7	0.00015954	0.00871313	0.0110321	-1.02627	-1.00022	-1.04038
TUBA1A	CD4 TCM	-0.735978	down	0.0337597	7	0.00843767	0.040392	0.0524494	-0.75158	-0.730505	-0.725849
TUBA1A	CD8 TCM	-1.06211	down	0.122646	7	0.0410137	0.0429472	0.283977	-1.13363	-1.10665	-0.946047
TXNDC11	MAIT	-1.10412	down	0.0200227	3		0.0126857	0.0273597	-0.991615	-1.12737	-1.19336
UBB	CD4 TCM	-0.306842	down	0.0104936	18	1.88597e-06	0.0210152	0.0104636	-0.32154	-0.296692	-0.302294
UBB	CD4 TEM	-0.465413	down	0.0570758	18	2.94794e-05	0.0700462	0.101152	-0.459941	-0.470169	-0.46613
UBB	CD8 TEM	-0.349786	down	0.0634871	18	0.00102508	0.0913929	0.0980434	-0.343191	-0.352792	-0.353376
UBB	NK	-0.338257	down	0.0174052	18	0.000485128	0.0275238	0.0242067	-0.344599	-0.334762	-0.335408
UFL1	CD8 TEM	0.544239	up	0.0495803	4	0.00329527	0.0474022	0.0980434	0.548988	0.547973	0.535755
UFL1	NK	0.513939	up	0.0397463	4	0.011917	0.0446765	0.0626453	0.504605	0.519877	0.517335
UNG	CD4 TCM	0.551154	up	0.0200368	4	0.0051389	0.0277894	0.0271822	0.536825	0.566754	0.549882
USP10	NK	0.613527	up	0.0202497	4	0.00269208	0.0253835	0.0326735	0.602121	0.612169	0.626292
USP10	CD4 TCM	0.581758	up	0.0300467	4	0.00668392	0.0349448	0.0485112	0.5798	0.598106	0.567368
USP22	B naive	0.538937	up	0.0483129	8	0.00753661	0.0712256	0.0661765	0.532581	0.545873	0.538357
USP22	CD4 Naive	0.398979	up	0.0248274	8	0.00554841	0.0433254	0.0256082	0.384007	0.400163	0.412766
VAC14	NK	0.927444	up	0.0451819	3		0.0407591	0.0496046	0.900753	0.91766	0.963919
VAMP3	CD4 TCM	-0.37566	down	0.0476227	2	0.0170259	0.0447577	0.0810844	-0.400432	-0.390838	-0.335711
VPS53	CD4 Naive	-0.424874	down	0.0188974	3	0.00260923	0.0261551	0.0279279	-0.448798	-0.423639	-0.402184
VPS72	CD14 Mono	0.777902	up	0.0344212	5	0.0322209	0.0465493	0.0244935	0.763828	0.742796	0.827082
VTA1	NK	0.537929	up	0.0433004	1	0.0154685	0.0358785	0.0785543	0.532739	0.55801	0.523038
VTI1A	CD14 Mono	-0.486459	down	0.026606	0	0.0196308	0.0370971	0.0230901	-0.468793	-0.48851	-0.502073
YWHAG	CD4 TCM	0.489474	up	0.0264989	2	0.00552532	0.0277894	0.0461821	0.489854	0.512168	0.466399
ZBTB1	NK	-0.733168	down	0.0277136	6	0.00269208	0.0214718	0.0589768	-0.771129	-0.756271	-0.672104
ZBTB10	B naive	-1.17112	down	0.00677565	0	0.000112728	0.0052713	0.0149429	-1.24895	-1.2072	-1.05722
ZBTB10	CD14 Mono	-0.971024	down	0.0263124	0		0.0304114	0.0222134	-0.943666	-0.974578	-0.994826
ZBTB10	CD4 Naive	-0.774998	down	0.0156459	0	0.00220468	0.0203471	0.0243858	-0.825967	-0.783088	-0.715941
ZBTB10	CD4 TCM	-0.90208	down	0.0255705	0	0.00104259	0.0232196	0.0524494	-0.993533	-0.938571	-0.774136
ZBTB20	CD4 Naive	-0.418739	down	0.025712	11	0.00229023	0.032735	0.0421109	-0.450193	-0.430924	-0.3751
ZBTB20	CD4 TCM	-0.372401	down	0.0355264	11	0.00843184	0.0447577	0.0533895	-0.393097	-0.372098	-0.352008
ZBTB43	CD14 Mono	-0.895563	down	0.0448258	4	0.032808	0.0385156	0.0631539	-0.904346	-0.951919	-0.830424
ZDHHC7	CD4 Naive	1.10836	up	0.0135931	3	0.000304349	0.0181661	0.0223087	1.06482	1.06751	1.19276
ZEB1	CD4 Naive	-0.447956	down	0.0413144	2	0.0226904	0.0599547	0.0412982	-0.462948	-0.438054	-0.442866
ZFAND2A	CD14 Mono	-0.638564	down	0.0333883	5	0.0202715	0.0370971	0.0427964	-0.636648	-0.651773	-0.62727
ZMPSTE24	CD8 TEM	0.565942	up	0.0537649	8	0.00661775	0.0566337	0.0980434	0.569242	0.56976	0.558822
ZMYM2	CD4 TCM	-0.389689	down	0.0340942	10	0.00668392	0.0330349	0.062564	-0.420602	-0.40083	-0.347636
ZMYM2	NK	-0.458535	down	0.028056	10	0.00628666	0.0316544	0.046227	-0.472394	-0.458174	-0.445039
ZNF101	NK	0.441955	up	0.0295481	3	0.0123981	0.0266417	0.0496046	0.433882	0.455294	0.436688
ZNF138	CD4 TCM	-0.390522	down	0.0392469	1	0.016025	0.0447577	0.056958	-0.402697	-0.402808	-0.366059
ZNF331	MAIT	-1.15505	down	0.0673008	0		0.00754505	0.127057	-1.1205	-1.33765	-1.00701
ZNF394	CD4 TCM	-0.581417	down	0.0333544	2	0.00552532	0.0319739	0.062564	-0.629664	-0.598181	-0.516405
ZNF571	CD4 TCM	0.598016	up	0.0466532	0	0.0524583	0.0389901	0.0485112	0.579488	0.621033	0.593526
ZNF880	CD4 Naive	-0.732648	down	0.0140605	0	0.00135176	0.018521	0.0223087	-0.755519	-0.724902	-0.717522
ZNF90	gdT	-0.655206	down	0.135287	8	0.0075392	0.178951	0.219371	-0.74232	-0.591399	-0.631899
ZXDB	CD14 Mono	-0.952819	down	0.030147	2		0.037204	0.0230901	-0.929258	-0.957474	-0.971727

## Sheet: Sheet1
Column Name	Description
Gene	Gene name
celltype	Celltype label by azimuth
log2fc	Mean log2 fold change across (DESeq2, edgeR, limma-voom)
expr_dir	down if logfc < 0, up if log2fc > 0
padj	Mean adjusted p-value across (DESeq2, edgeR, limma-voom)
amb_counts	Number of times the genes have been observed for a barcode/well with less than 100 total counts for the sample batches involved in this analysis
deseq_padj	P-adjusted for DESeq2
edge_padj	P-adjusted for edgeR
limma_padj	P-adjusted for Limma-voom
deseq_log2FoldChange	log2 fold change for DESeq2
edge_log2FoldChange	log2 fold change for edgeR
limma_log2FoldChange	log2 fold change for Limma-voom
Model	Model comparison (group_vs_reference-level)
