# Supplementary material for: Single-cell RNA sequencing highlights the influence of innate and adaptive immune response mechanisms in psoriatic arthritis
Source: Front Immunol. 2025 Feb 27;15:1490051. doi: 10.3389/fimmu.2024.1490051 (PMC11904337; doi:10.3389/fimmu.2024.1490051)
Supplement: Supplementary file 5 [file Table4.xlsx]

## Sheet: Ark1
GSEA comparing PsA and healthy controls
Ontology	ID	Description	setSize	enrichmentScore	NES	pvalue	p.adjust	qvalue	rank	leading_edge	core_enrichment	CellType	expr_dir	count_genes_of_interest	genes_of_interest
BP	GO:1903047	mitotic cell cycle process	129	0.545884	2.40411	1e-10	1.30714e-07	1.19506e-07	373	tags=40%, list=18%, signal=35%	CCNB1/RRM2/CENPE/MCM2/PCNA/MCM4/TK1/UBE2C/MCM3/FBXO5/CKAP5/E2F4/BIRC5/CPSF3/CKS1B/PPP1R10/NSL1/APPL1/MCM6/MKI67/RBBP8/CKAP2/EZH2/GIGYF2/STMN1/SMARCA4/SMC1A/KIF20B/RPA2/TOPBP1/SMC2/UBE2S/NUP62/CDC25B/PAFAH1B1/DBF4/RRM1/RPS6KB1/BTN2A2/BUB1/MDM2/CUL5/TMEM14B/DLG1/CKS2/SMARCD1/CDK4/CUL3/TFDP1/RAB11A/RAB35	Plasmablast	Positive	0
BP	GO:0006260	DNA replication	58	0.627442	2.37279	1.92222e-08	7.22754e-06	6.6078e-06	363	tags=47%, list=17%, signal=40%	RRM2/FEN1/MCM2/PCNA/MCM4/TK1/SUPT16H/PCLAF/MCM3/FBXO5/NASP/RECQL/MCM6/RBBP8/POLE4/MCM7/RBBP7/RPA2/TOPBP1/GTPBP4/DBF4/RRM1/CARM1/ZBTB38/RPA3/ALYREF/SSRP1	Plasmablast	Positive	0
CC	GO:0098687	chromosomal region	81	0.571891	2.3341	2.25314e-08	7.41284e-06	6.77721e-06	225	tags=30%, list=11%, signal=28%	TOP2A/CCNB1/CENPE/FEN1/MCM2/PCNA/MCM4/MCM3/ZNF330/CKAP5/BIRC5/PPP1R10/NSL1/MCM6/UVRAG/EZH2/MCM7/RBBP7/SMARCA4/SMC1A/RPA2/NSMCE4A/PAFAH1B1/HAT1	Plasmablast	Positive	0
BP	GO:0051276	chromosome organization	122	0.532426	2.32397	7.39762e-10	3.89411e-07	3.5602e-07	225	tags=25%, list=11%, signal=23%	TOP2A/CCNB1/CENPE/FEN1/MCM2/PCNA/MCM4/UBE2C/MCM3/FBXO5/NASP/RECQL/BIRC5/PPP1R10/NSL1/MCM6/EZH2/MCM7/DCP2/SETDB2/SMARCA4/CCT5/SMC1A/RPA2/PTTG1/XRN1/SMC2/NSMCE4A/NUP62/HAT1	Plasmablast	Positive	0
BP	GO:0000278	mitotic cell cycle	148	0.514456	2.30755	1.48991e-10	1.30714e-07	1.19506e-07	373	tags=38%, list=18%, signal=34%	CCNB1/RRM2/CENPE/MCM2/PCNA/MCM4/TK1/UBE2C/TUBB4B/MCM3/FBXO5/CKAP5/E2F4/BIRC5/CPSF3/CKS1B/PPP1R10/NSL1/APPL1/MCM6/MKI67/RBBP8/CKAP2/EZH2/GIGYF2/SETDB2/STMN1/SMARCA4/SMC1A/KIF20B/RPA2/TOPBP1/SMC2/UBE2S/NUP62/CDC25B/PAFAH1B1/ANAPC13/DBF4/RRM1/RPS6KB1/BTN2A2/BUB1/MDM2/CUL5/TMEM14B/DLG1/CKS2/SMARCD1/RPA3/CDK4/USP22/CUL3/TFDP1/RAB11A/RAB35	Plasmablast	Positive	0
MF	GO:0140097	catalytic activity, acting on DNA	41	0.644786	2.2896	7.15973e-07	0.000139619	0.000127648	146	tags=29%, list=7%, signal=28%	TOP2A/FEN1/MCM2/PCNA/MCM4/MCM3/RECQL/MCM6/RBBP8/POLE4/MCM7/SMARCA4	Plasmablast	Positive	0
BP	GO:0022402	cell cycle process	194	0.495774	2.28928	1e-10	1.30714e-07	1.19506e-07	514	tags=43%, list=24%, signal=36%	TOP2A/ASPM/CCNB1/RRM2/CENPE/FEN1/MCM2/PCNA/MCM4/TK1/UBE2C/PCLAF/MCM3/FBXO5/CKAP5/E2F4/BIRC5/CPSF3/CKS1B/PPP1R10/NSL1/APPL1/MCM6/UVRAG/MKI67/TIPRL/RBBP8/CKAP2/FEM1B/PRPF19/EZH2/GIGYF2/SETDB2/PLEC/STMN1/SMARCA4/SMC1A/KIF20B/RPA2/PTTG1/CSPP1/TOPBP1/SMC2/CSNK1D/UBE2S/NUP62/CDC25B/PAFAH1B1/DBF4/RRM1/MLH1/RPS6KB1/BTN2A2/BUB1/MDM2/CUL5/TMEM14B/DLG1/CKS2/SMARCD1/CDK4/CUL3/TFDP1/RAB11A/RAB35/KMT5A/RCC2/PS…	Plasmablast	Positive	0
BP	GO:0032102	negative regulation of response to external stimulus	20	0.73518	2.25323	4.90307e-06	0.00346765	0.00339042	103	tags=65%, list=16%, signal=56%	IER3/RNF125/PTPN22/RIOK3/SEC14L1/TGFB1/AKT1/PPP6C/KLRC1/GATA3/ATG12/KIR2DL4/AOAH	NK_CD56bright	Positive	0
BP	GO:0031348	negative regulation of defense response	18	0.757023	2.25305	5.25003e-06	0.00346765	0.00339042	103	tags=72%, list=16%, signal=63%	IER3/RNF125/PTPN22/RIOK3/SEC14L1/TGFB1/AKT1/PPP6C/KLRC1/GATA3/ATG12/KIR2DL4/AOAH	NK_CD56bright	Positive	0
BP	GO:0007346	regulation of mitotic cell cycle	83	0.548204	2.2332	1.37813e-07	3.29749e-05	3.01474e-05	368	tags=45%, list=17%, signal=38%	CCNB1/RRM2/CENPE/UBE2C/FBXO5/BIRC5/CPSF3/CKS1B/PPP1R10/APPL1/MKI67/RBBP8/EZH2/GIGYF2/SMARCA4/KIF20B/RPA2/TOPBP1/NUP62/CDC25B/PAFAH1B1/ANAPC13/RRM1/RPS6KB1/BTN2A2/BUB1/MDM2/TMEM14B/DLG1/CKS2/SMARCD1/RPA3/CDK4/USP22/CUL3/TFDP1/RAB11A	Plasmablast	Positive	0
CC	GO:0000228	nuclear chromosome	47	0.600919	2.18136	3.93752e-06	0.000471303	0.000430891	273	tags=38%, list=13%, signal=34%	TOP2A/MCM2/PCNA/MCM4/MCM3/TRRAP/BIRC5/MCM6/POLE4/MCM7/RBBP7/SMC1A/RPA2/TOPBP1/SMC2/MLH1/CARM1/TARDBP	Plasmablast	Positive	0
CC	GO:0009897	external side of plasma membrane	115	0.527524	2.17948	5.15056e-08	0.000139683	0.000135866	1073	tags=31%, list=12%, signal=28%	ITGA2B/CCR6/MFGE8/SLAMF1/CCR5/CD274/IL2RA/ITGA6/FCER2/TRGC1/CD28/SELP/CD200R1/TNFRSF13C/TGFBR3/CD27/LY9/CD22/FCGR1A/SLAMF7/CD5/FCRL6/CD19/CD40LG/CXCR2/TLR4/TLR8/CXCR3/LY6G5C/S1PR1/ASGR1/FCGR2B/TNFRSF14/CLEC10A/FAS/THBD	CD14 Mono	Positive	0
BP	GO:0000280	nuclear division	59	0.567285	2.1581	2.01623e-06	0.000294817	0.000269538	445	tags=42%, list=21%, signal=34%	TOP2A/ASPM/CCNB1/CENPE/UBE2C/FBXO5/BIRC5/NSL1/MKI67/SMC1A/KIF20B/PTTG1/SMC2/UBE2S/NUP62/CDC25B/MLH1/BUB1/CKS2/CUL3/RAB11A/KMT5A/PSMD13/RANBP1/PSMG2	Plasmablast	Positive	0
BP	GO:0002027	regulation of heart rate	18	0.75136	2.15247	2.55362e-05	0.0262614	0.0258749	45	tags=22%, list=1%, signal=22%	ADM5/PDE4D/TNF/ADRB1	CD8 TEM	Positive	0
BP	GO:1901987	regulation of cell cycle phase transition	75	0.537301	2.14924	8.18897e-07	0.000143087	0.000130818	368	tags=41%, list=17%, signal=35%	CCNB1/RRM2/CENPE/UBE2C/FBXO5/BIRC5/CPSF3/PPP1R10/APPL1/TIPRL/RBBP8/FEM1B/PRPF19/EZH2/GIGYF2/SMARCA4/RPA2/TOPBP1/CDC25B/DBF4/RRM1/BTN2A2/BUB1/MDM2/TMEM14B/DLG1/SMARCD1/CDK4/CUL3/TFDP1/RAB11A	Plasmablast	Positive	0
BP	GO:0051301	cell division	99	0.500615	2.11404	7.42657e-07	0.000139619	0.000127648	232	tags=27%, list=11%, signal=25%	TOP2A/ASPM/CCNB1/CENPE/UBE2C/FBXO5/CKAP5/BIRC5/CKS1B/NSL1/UVRAG/RBBP8/CKAP2/SETDB2/PLEC/STMN1/SMC1A/KIF20B/PTTG1/CSPP1/SMC2/UBE2S/NUP62/CDC25B/PAFAH1B1/ANAPC13/CCNK	Plasmablast	Positive	0
BP	GO:0007051	spindle organization	34	0.624773	2.10862	3.18946e-05	0.00204748	0.00187192	255	tags=35%, list=12%, signal=32%	ASPM/CCNB1/CENPE/FBXO5/CKAP5/BIRC5/UVRAG/STMN1/SMC1A/CSNK1D/NUP62/MLH1	Plasmablast	Positive	0
BP	GO:0033044	regulation of chromosome organization	58	0.55752	2.10837	5.90113e-06	0.000578232	0.000528651	200	tags=26%, list=9%, signal=24%	TOP2A/CCNB1/CENPE/FEN1/UBE2C/FBXO5/BIRC5/PPP1R10/DCP2/SETDB2/SMARCA4/CCT5/XRN1/SMC2/NSMCE4A	Plasmablast	Positive	0
BP	GO:0065004	protein-DNA complex assembly	38	0.602337	2.08453	4.2139e-05	0.00252068	0.00230454	388	tags=45%, list=18%, signal=37%	CENPE/MCM2/DNAJC9/SUPT16H/NASP/TAF9/SMARCA4/CAND1/UBTF/PSMC6/HAT1/MED28/MED4/GTF2A1/TAF12/SSRP1/TAF3	Plasmablast	Positive	0
CC	GO:0005819	spindle	71	0.527567	2.07839	7.28746e-06	0.0006614	0.000604687	216	tags=27%, list=10%, signal=25%	ASPM/CCNB1/CENPE/TUBB4B/FBXO5/CKAP5/BIRC5/NSL1/CAPG/CKAP2/PRPF19/SMC1A/KIF20B/CSPP1/TOPBP1/CSNK1D/NUP62/CDC25B/PAFAH1B1	Plasmablast	Positive	0
BP	GO:0051983	regulation of chromosome segregation	27	0.659315	2.07027	3.15003e-05	0.00204748	0.00187192	445	tags=48%, list=21%, signal=39%	CCNB1/CENPE/UBE2C/FBXO5/BIRC5/MKI67/SMARCA4/SMC2/BUB1/SMARCD1/CUL3/RCC2/PSMG2	Plasmablast	Positive	0
BP	GO:0006259	DNA metabolic process	191	0.448155	2.06308	1.44762e-08	6.35021e-06	5.8057e-06	425	tags=34%, list=20%, signal=30%	TOP2A/RRM2/FEN1/MCM2/PCNA/TYMS/MCM4/TK1/SUPT16H/PCLAF/MCM3/FBXO5/NASP/TRRAP/RECQL/PPP1R10/MCM6/UVRAG/RBBP8/KPNA2/POLE4/PRPF19/EZH2/MCM7/RBBP7/DCP2/TAF9/SMARCA4/CCT5/SMC1A/RPA2/PTTG1/XRN1/TOPBP1/NSMCE4A/NSD2/GTPBP4/DBF4/RRM1/MLH1/PPP4R2/CARM1/SF3B3/WDR48/ZBTB38/HNRNPAB/SMARCD1/RPA3/CCT6A/PSMD14/ALYREF/USP22/APOBEC3G/IL27RA/TAF12/EXOSC6/SSRP1/TFDP1/HMCES/KMT5A/BMI1/USP10/BAX/UPF1/CDC5L	Plasmablast	Positive	0
MF	GO:0051219	phosphoprotein binding	45	0.593843	2.05841	2.85634e-05	0.0115649	0.0112489	1604	tags=40%, list=18%, signal=33%	GRAP2/STAP1/GRAP/ZAP70/LEO1/SH2D3C/RRAGA/CBLB/VAV1/TBL2/SRC/LDLRAP1/CBL/MAPK3/YWHAG/CRK/PIN1/PIH1D1	CD14 Mono	Positive	0.0555556	SH2D3C
BP	GO:0000819	sister chromatid segregation	43	0.57524	2.05317	6.88928e-05	0.00350549	0.00320491	514	tags=47%, list=24%, signal=36%	TOP2A/CCNB1/CENPE/UBE2C/FBXO5/BIRC5/NSL1/SMARCA4/SMC1A/SMC2/NUP62/BUB1/SMARCD1/CUL3/RAB11A/KMT5A/PSMG2/BECN1/RMDN1/CHMP2A	Plasmablast	Positive	0
BP	GO:0007059	chromosome segregation	73	0.515927	2.04768	1.07107e-05	0.000880954	0.000805415	204	tags=23%, list=10%, signal=22%	TOP2A/ASPM/CCNB1/CENPE/UBE2C/FBXO5/BIRC5/NSL1/UVRAG/MKI67/SETDB2/SMARCA4/SMC1A/PTTG1/SMC2/CSNK1D/NUP62	Plasmablast	Positive	0
CC	GO:0009986	cell surface	256	0.446942	2.04695	1.00995e-09	5.47797e-06	5.32829e-06	1011	tags=23%, list=11%, signal=21%	ITGA2B/CLU/CCR6/GP6/MFGE8/TREML1/SLAMF1/ANK3/CCR5/FCRL1/CD274/CD8B/IL2RA/PTGFRN/ITGA6/FCER2/NTSR1/TRGC1/F2R/AREG/FCRL3/CD28/SELP/CD200R1/TNFRSF13C/SLC46A1/TGFBR3/CD27/LY9/LPAR1/TIGIT/CD22/FCGR1A/SPARC/SLAMF7/CD5/ABCA7/CD99L2/TNFRSF1A/CD151/FCRL6/CD19/CD40LG/PTPRJ/SIRPB1/CXCR2/TLR4/TLR8/TNFSF4/CXCR3/LY6G5C/TSPAN33/S1PR1/P2RY1/ASGR1/FCGR2B/TLR2/TNFRSF14/CLEC10A/FAS	CD14 Mono	Positive	0.05	CLU/TNFRSF1A/PTPRJ
MF	GO:0004386	helicase activity	29	0.627998	2.04475	0.000108776	0.00511249	0.00467411	146	tags=31%, list=7%, signal=29%	MCM2/MCM4/MCM3/RECQL/MCM6/MCM7/IFIH1/DDX52/SMARCA4	Plasmablast	Positive	0
MF	GO:0140657	ATP-dependent activity	86	0.495822	2.03513	5.31905e-06	0.000559989	0.000511972	219	tags=24%, list=10%, signal=23%	TOP2A/CENPE/MCM2/MCM4/MCM3/RECQL/HSPH1/OLA1/MCM6/ATP6V1A/MCM7/IFIH1/DDX52/SMARCA4/SAE1/CCT5/SMC1A/KIF20B/SMC2/PSMC6/ATP6V1E1	Plasmablast	Positive	0
MF	GO:0004888	transmembrane signaling receptor activity	97	0.480216	2.00927	2.81697e-06	0.0130088	0.0127327	1251	tags=37%, list=19%, signal=30%	ADRB2/MILR1/LPAR5/PTPRK/S1PR1/TLR1/PTPRO/CRIM1/IGF1R/ABCA1/CCR6/GPR132/GPR174/IL12RB1/L1CAM/CELSR1/TLR10/IL13RA1/CD72/FCER2/FZD3/LMBR1/CR2/CD79B/CD200R1/S1PR4/HLA-DOB/TNFRSF14/GPR18/PLXNC1/FCRL5/TGFBR2/FCGR2B/SLC39A9/PTPRA/CYSLTR1	B intermediate	Positive	0
BP	GO:0044784	metaphase/anaphase transition of cell cycle	18	0.716784	2.00597	0.000176021	0.00691474	0.00632183	364	tags=50%, list=17%, signal=42%	CCNB1/CENPE/UBE2C/FBXO5/BIRC5/SMARCA4/BUB1/SMARCD1/CUL3	Plasmablast	Positive	0
BP	GO:0007091	metaphase/anaphase transition of mitotic cell cycle	18	0.716784	2.00597	0.000176021	0.00691474	0.00632183	364	tags=50%, list=17%, signal=42%	CCNB1/CENPE/UBE2C/FBXO5/BIRC5/SMARCA4/BUB1/SMARCD1/CUL3	Plasmablast	Positive	0
BP	GO:0007088	regulation of mitotic nuclear division	14	0.759908	1.99639	0.000201886	0.00727895	0.0066548	364	tags=64%, list=17%, signal=54%	CCNB1/UBE2C/FBXO5/BIRC5/MKI67/KIF20B/NUP62/BUB1/CUL3	Plasmablast	Positive	0
BP	GO:0045069	regulation of viral genome replication	14	0.754569	1.98236	0.000240711	0.00791938	0.00724032	389	tags=71%, list=18%, signal=59%	TOP2A/HACD3/OAS2/IFIH1/TMEM39A/EIF2AK2/OAS1/APOBEC3G/MX1/BST2	Plasmablast	Positive	0
BP	GO:0007599	hemostasis	89	0.492712	1.96052	1.33692e-05	0.00725145	0.00705331	1073	tags=24%, list=12%, signal=21%	MYL9/MPIG6B/TUBB1/GP6/DMTN/TREML1/TSPAN18/NFE2/F2R/SELP/CD40LG/GAS6/VAV1/TLR4/SRC/P2RY1/MAPK14/PIK3CA/ST3GAL4/AK3/THBD	CD14 Mono	Positive	0
BP	GO:0090329	regulation of DNA-templated DNA replication	14	0.743676	1.95375	0.000336992	0.00964091	0.00881424	113	tags=50%, list=5%, signal=48%	MCM2/PCNA/MCM4/MCM3/FBXO5/MCM6/MCM7	Plasmablast	Positive	0
BP	GO:0030168	platelet activation	53	0.537779	1.9352	0.000286559	0.0448332	0.0436081	1073	tags=26%, list=12%, signal=23%	MYL9/TUBB1/GP6/TREML1/F2R/SELP/CD40LG/VAV1/TLR4/SRC/P2RY1/MAPK14/PIK3CA/THBD	CD14 Mono	Positive	0
BP	GO:0007017	microtubule-based process	98	0.458063	1.92716	4.20826e-05	0.00252068	0.00230454	216	tags=22%, list=10%, signal=21%	ASPM/CCNB1/CENPE/TUBB4B/PAK1/PCLAF/FBXO5/CKAP5/E2F4/BIRC5/AP3M1/UVRAG/HIF1A/CKAP2/LZTFL1/STMN1/SMC1A/KIF20B/BLOC1S1/CSNK1D/NUP62/PAFAH1B1	Plasmablast	Positive	0
MF	GO:0004888	transmembrane signaling receptor activity	215	0.429299	1.92487	2.3985e-07	0.000433648	0.000421799	1093	tags=30%, list=12%, signal=27%	CCR6/GP6/TREML1/SLAMF1/CCR5/IL2RA/FPR2/FCER2/FZD2/C3AR1/NTSR1/F2R/FGFR1/P2RX5/FCRL3/CD200R1/PTPRO/TGFBR3/CD27/LPAR1/FCGR3B/GPR171/DDR1/FCGR1A/TPRA1/EPHA1/LPAR6/ABCA7/TNFRSF1A/SPHK2/FCRL6/CALCRL/S1PR4/NRP1/FCRLA/ADGRL1/LPAR5/EFNA4/CYSLTR1/HLA-DQA2/GPR132/GPR162/CXCR2/TLR5/PLXNA2/TLR4/GPR65/CXCR3/CD72/S1PR1/P2RY1/MARCO/NPC1/TLR1/IL1R2/FCGR2B/TLR2/TNFRSF14/FAS/TNFRSF25/IFNGR1/EPHB6/THBD/CLEC1A/OSCAR	CD14 Mono	Positive	0.0153846	TNFRSF1A
BP	GO:0006334	nucleosome assembly	12	0.756178	1.91418	0.00122301	0.0257517	0.0235436	33	tags=33%, list=2%, signal=33%	MCM2/DNAJC9/SUPT16H/NASP	Plasmablast	Positive	0
BP	GO:0019724	B cell mediated immunity	71	0.501527	1.91274	0.000134707	0.0255272	0.0248296	1202	tags=32%, list=13%, signal=28%	IGLC2/CLU/CCR6/FCER2/SUSD4/CD28/CD27/FCGR1A/CD19/CD40LG/UNG/TBX21/SLA2/FOXP3/TLR8/TNFSF4/TCIRG1/SWAP70/FCGR2B/BCL3/GAPT/LIG4/IRF7	CD14 Mono	Positive	0.0434783	CLU
BP	GO:0016064	immunoglobulin mediated immune response	69	0.502078	1.90504	0.000121233	0.0255272	0.0248296	1202	tags=32%, list=13%, signal=28%	IGLC2/CLU/CCR6/FCER2/SUSD4/CD28/CD27/FCGR1A/CD19/CD40LG/UNG/TBX21/FOXP3/TLR8/TNFSF4/TCIRG1/SWAP70/FCGR2B/BCL3/GAPT/LIG4/IRF7	CD14 Mono	Positive	0.0454545	CLU
BP	GO:0140013	meiotic nuclear division	20	0.658269	1.89651	0.000742669	0.0177701	0.0162463	326	tags=40%, list=15%, signal=34%	TOP2A/ASPM/FBXO5/PTTG1/SMC2/CDC25B/MLH1/CKS2	Plasmablast	Positive	0
BP	GO:0006974	DNA damage response	160	0.415451	1.88029	7.83027e-06	0.000686976	0.00062807	434	tags=34%, list=20%, signal=29%	TOP2A/FEN1/MCM2/PCNA/MCM4/SUPT16H/PAK1/PCLAF/MCM3/FBXO5/TRRAP/RECQL/PPP1R10/MCM6/UVRAG/TIPRL/RBBP8/FEM1B/PRPF19/MCM7/TAF9/GIGYF2/SMARCA4/SMC1A/RPA2/PTTG1/CASP3/TOPBP1/NSMCE4A/XIAP/CCNK/NSD2/RRM1/MLH1/PPP4R2/IRF7/SF3B3/MDM2/WDR48/CBX5/ZBTB38/SMARCD1/RPA3/PSMD14/USP22/TAF12/SSRP1/HMCES/KMT5A/USP10/BAX/UPF1/CDC5L/BAK1	Plasmablast	Positive	0
BP	GO:0031507	heterochromatin formation	13	0.723996	1.8716	0.00105856	0.0226515	0.0207093	225	tags=38%, list=11%, signal=35%	LMNB1/EZH2/SETDB2/SAMD1/HAT1	Plasmablast	Positive	0
BP	GO:0051321	meiotic cell cycle	30	0.567393	1.86653	0.00215091	0.0387753	0.0354504	255	tags=33%, list=12%, signal=30%	TOP2A/ASPM/FBXO5/RBBP8/SMC1A/PTTG1/SMC2/CDC25B/ANAPC13/MLH1	Plasmablast	Positive	0
BP	GO:0019722	calcium-mediated signaling	82	0.473466	1.84975	0.000128065	0.0255272	0.0248296	840	tags=23%, list=9%, signal=21%	CCR6/DMTN/MCTP2/CCR5/FPR2/P2RX5/SELP/CD22/ZAP70/ADGRL1/SLA2/PTPRJ/TRPM2/CXCR2/NFATC2/CXCR3/JPT2/POMC/TRAT1	CD14 Mono	Positive	0.0526316	PTPRJ
BP	GO:0050000	chromosome localization	22	0.622136	1.84473	0.000918595	0.0203059	0.0185647	514	tags=55%, list=24%, signal=42%	CCNB1/CENPE/BIRC5/NSL1/NUP62/MLH1/CUL3/RAB11A/RCC2/BECN1/RMDN1/CHMP2A	Plasmablast	Positive	0
MF	GO:0003677	DNA binding	247	0.390149	1.83658	8.69828e-07	0.000143087	0.000130818	386	tags=30%, list=18%, signal=28%	TOP2A/FEN1/MCM2/PCNA/MCM4/LMNB1/IRF2/ELK3/MCM3/RECQL/E2F4/RELA/ZNF275/PPP1R10/MCM6/MKI67/KDM5D/HIF1A/RBBP8/POLE4/DEDD/EZH2/MCM7/IFIH1/TAF9/SETDB2/NFKB2/SMARCA4/ZNF281/SMC1A/MTF2/NCBP2/RPA2/ZMYND11/UBTF/TMEM18/LYAR/XRN1/TOPBP1/SMC2/KDM5B/LBR/AGO2/TMPO/PUF60/NSD2/POLR2E/MLH1/CREB1/CARM1/TARDBP/RUNX2/IRF7/RYBP/ZNF770/GTF2A1/WDR48/ZFAND6/CHD9/C1D/ZBTB38/MLX/CUX1/RPA3/GTF2F2/PDCD5/ZNF644/TAF12/SSRP1/T…	Plasmablast	Positive	0
BP	GO:0007596	blood coagulation	86	0.464106	1.83075	0.0002893	0.0448332	0.0436081	1073	tags=22%, list=12%, signal=20%	MYL9/MPIG6B/TUBB1/GP6/DMTN/TREML1/F2R/SELP/CD40LG/GAS6/VAV1/TLR4/SRC/P2RY1/MAPK14/PIK3CA/ST3GAL4/AK3/THBD	CD14 Mono	Positive	0
BP	GO:0050817	coagulation	87	0.461851	1.82934	0.000135108	0.0255272	0.0248296	1073	tags=22%, list=12%, signal=19%	MYL9/MPIG6B/TUBB1/GP6/DMTN/TREML1/F2R/SELP/CD40LG/GAS6/VAV1/TLR4/SRC/P2RY1/MAPK14/PIK3CA/ST3GAL4/AK3/THBD	CD14 Mono	Positive	0
BP	GO:0046785	microtubule polymerization	14	0.686788	1.80429	0.00195435	0.035971	0.0328866	285	tags=43%, list=13%, signal=37%	PAK1/FBXO5/CKAP5/STMN1/CSNK1D/RANBP9	Plasmablast	Positive	0
BP	GO:0048545	response to steroid hormone	39	0.516189	1.80286	0.00251115	0.0437705	0.0400173	293	tags=28%, list=14%, signal=25%	PCNA/TYMS/PAK1/RELA/KDM5D/RBBP7/SMARCA4/CASP3/RPS6KB1/CARM1/MDM2	Plasmablast	Positive	0
MF	GO:0140640	catalytic activity, acting on a nucleic acid	96	0.426051	1.79223	0.000329249	0.00964091	0.00881424	312	tags=27%, list=15%, signal=24%	TOP2A/FEN1/MCM2/PCNA/MCM4/MCM3/FARSB/RECQL/CPSF3/MCM6/RBBP8/POLE4/MCM7/DCP2/IFIH1/DDX52/SMARCA4/XRN1/NOB1/AGO2/POP4/POLR2E/MLH1/DDX19B/RNGTT/CHD9	Plasmablast	Positive	0
BP	GO:0071824	protein-DNA complex organization	140	0.40154	1.78444	0.000248801	0.00802038	0.00733267	406	tags=31%, list=19%, signal=27%	CENPE/MCM2/DNAJC9/SUPT16H/PAK1/LMNB1/NASP/TRRAP/RELA/MKI67/KDM5D/EZH2/RBBP7/TAF9/SETDB2/SAMD1/SMARCA4/MTF2/CAND1/ZMYND11/UBTF/KDM5B/NSMCE4A/PSMC6/HAT1/NSD2/MED28/CARM1/MED4/PIH1D1/RYBP/BUB1/GTF2A1/CBX5/CHD9/SMARCD1/NUDT5/USP22/TAF12/SSRP1/TAF3/KMT5A/BMI1	Plasmablast	Positive	0
BP	GO:0019079	viral genome replication	23	0.594466	1.77964	0.00217313	0.0389093	0.035573	389	tags=48%, list=18%, signal=40%	TOP2A/HACD3/OAS2/IFIH1/TMEM39A/EIF2AK2/CCNK/OAS1/APOBEC3G/MX1/BST2	Plasmablast	Positive	0
CC	GO:0140513	nuclear protein-containing complex	265	0.372804	1.77073	3.40734e-06	0.000471303	0.000430891	478	tags=35%, list=22%, signal=31%	MCM2/PCNA/MCM4/UBE2C/RBM42/SUPT16H/SLBP/MCM3/TRRAP/E2F4/BIRC5/CPSF3/RELA/MCM6/UTP4/HIF1A/RBBP8/POLE4/NPIPA1/FIP1L1/PRPF19/EZH2/MCM7/SYNE3/RBBP7/CPSF1/TAF9/SMARCA4/SAE1/EXOSC8/SNRPB/RPA2/COPS7B/TOPBP1/PRPF38A/PRPF6/UBE2S/NUP62/MPHOSPH10/ANAPC13/CCNK/POLR2E/DBF4/MED28/SF3A2/MLH1/NOL11/SNRPB2/CREB1/MED4/NUP88/RYBP/SF3B3/GTF2A1/DDX19B/LSM4/CBX5/MAGOH/C1D/HNRNPAB/CPSF2/SMARCD1/RPA3/GTF2F2/ALYREF/LUC7L…	Plasmablast	Positive	0
BP	GO:0050900	leukocyte migration	147	0.40829	1.74513	0.000136484	0.0255272	0.0248296	799	tags=23%, list=9%, signal=21%	ITGA2B/CCR6/PPBP/SLAMF1/CCR5/CXCL3/FUT7/ITGA6/FPR2/C3AR1/TNFSF14/STAP1/SELP/CD200R1/PTPRO/FADD/ZAP70/MMP14/MOSPD2/CD99L2/GCNT1/GAS6/HSD3B7/VAV1/TBX21/PADI2/GATA3/TRPM2/CXCR2/SRP54/CXCR3/RIPK3/SRC/S1PR1	CD14 Mono	Positive	0
MF	GO:0016817	hydrolase activity, acting on acid anhydrides	122	0.399293	1.74286	0.000223786	0.00755136	0.00690386	383	tags=31%, list=18%, signal=27%	RAB31/MCM2/MCM4/TUBB4B/MCM3/RGS19/RECQL/OLA1/MCM6/ATP6V1A/MCM7/PPA2/DCP2/IFIH1/ENTPD1/DDX52/CCT5/SMC1A/KIF20B/ARL5A/RAB30/SMC2/PSMC6/RAB5B/GTPBP4/ATL3/MLH1/DNM1L/DDX19B/RNGTT/CHD9/NUDT5/CCT6A/RAB8A/RAB11A/MX1/RAB35/ARF4	Plasmablast	Positive	0
MF	GO:0005524	ATP binding	208	0.374009	1.73686	2.60865e-05	0.00180683	0.00165191	344	tags=25%, list=16%, signal=24%	TOP2A/CENPE/MCM2/MCM4/TK1/UBE2C/PAK1/MCM3/FARSB/RECQL/PAPSS1/HSPH1/OLA1/MCM6/MKI67/OAS2/ATP6V1A/MCM7/IFIH1/ENTPD1/DDX52/SMARCA4/PIK3C2A/CCT5/SMC1A/KIF20B/AGK/CAPRIN1/EIF2AK2/SMC2/CSNK1D/UBE2S/IP6K2/PSMC6/PANK2/UBE2G1/PRPS1/PRKD3/RRM1/OAS1/MLH1/RPS6KB1/RUNX2/BUB1/PNPLA8/DDX19B/RNGTT/UBE2Q2/CHD9/AK2/CCT6A/CDK4/SLFN13	Plasmablast	Positive	0
CC	GO:0032993	protein-DNA complex	159	0.384087	1.73474	0.000154343	0.0064481	0.0058952	366	tags=29%, list=17%, signal=26%	MCM2/PCNA/MCM4/SUPT16H/IRF2/ELK3/MCM3/NASP/TRRAP/E2F4/RELA/PPP1R10/MCM6/KDM5D/HIF1A/POLE4/EZH2/MCM7/RBBP7/TAF9/NFKB2/SMARCA4/RPA2/SMC2/KDM5B/TMPO/HAT1/NSD2/PPP4R2/CREB1/TARDBP/RUNX2/IRF7/SF3B3/GTF2A1/CBX5/MLX/SMARCD1/CUX1/RPA3/CDK4/USP22/TAF12/SSRP1/TFDP1/SINHCAF	Plasmablast	Positive	0
BP	GO:0002250	adaptive immune response	215	0.386078	1.73108	2.70041e-05	0.0115649	0.0112489	1139	tags=26%, list=13%, signal=23%	IGLC2/CLU/BACH2/CCR6/SIT1/SLAMF1/CD274/CD8B/FUT7/FCER2/SUSD4/TRGC1/CD28/TNFRSF13C/SH2D1A/CD27/LY9/EOMES/FCGR1A/FADD/SLAMF7/ZAP70/CD19/SIPA1/CAMK4/CD40LG/UNG/TFEB/HLA-DQA2/TBX21/GATA3/RSAD2/SLA2/FOXP3/TLR4/TLR8/TNFSF4/THEMIS/TCIRG1/RIPK3/TRDC/LILRA6/TRAT1/UNC13D/HLX/SWAP70/LAIR1/FCGR2B/TNFRSF14/CLEC10A/NFKB2/BCL3/GAPT/PYCARD/LIG4/KLHL6	CD14 Mono	Positive	0.0357143	CLU/BACH2
CC	GO:0098552	side of membrane	237	0.37425	1.70362	3.79166e-05	0.0137106	0.013336	1073	tags=23%, list=12%, signal=21%	ITGA2B/CCR6/GNG11/MFGE8/SLAMF1/CCR5/CD274/IL2RA/ITPR3/ITGA6/FCER2/NTSR1/TRGC1/CD28/SELP/CD200R1/TNFRSF13C/TGFBR3/CD27/LY9/BORCS6/FCGR3B/CD22/FCGR1A/FADD/SLAMF7/ZAP70/CD5/FCRL6/CHMP7/CD19/EFNA4/HTRA2/CD40LG/BORCS5/CARMIL2/HLA-DQA2/CXCR2/TLR4/TLR8/CXCR3/LY6G5C/EFCAB7/SRC/S1PR1/LDLRAP1/ASGR1/FCGR2B/STAC3/TNFRSF14/CLEC10A/FAS/TRAF5/THBD	CD14 Mono	Positive	0
BP	GO:0140546	defense response to symbiont	176	0.384683	1.68256	0.000131969	0.0255272	0.0248296	1876	tags=33%, list=21%, signal=27%	SLFN13/RTP4/IFIT1/NLRC3/IFIT2/TRIM21/CPTP/ADARB1/IFIT3/FADD/RNASEL/ISG15/IRF2/IFIH1/SLFN11/TLR7/ARMC5/OAS1/RSAD2/FOXP3/TLR8/CGAS/DHX58/RIPK3/NCK1/IL15/UNC13D/TRIM5/ZDHHC12/TLR2/APOBEC3F/RNASE2/AIM2/RNF185/BNIP3/NCBP1/PYCARD/IRF7/USP20/TICAM1/POLR3K/TRIM32/TRIM27/CCDC92/NLRX1/POLR3G/APOBEC3G/TRIM52/BCL2L1/DDX60/TRIM25/BST2/GPATCH3/DDX56/OAS2/RAB2B/NDUFAF4/GBP1	CD14 Mono	Positive	0
BP	GO:0051607	defense response to virus	176	0.384683	1.68256	0.000131969	0.0255272	0.0248296	1876	tags=33%, list=21%, signal=27%	SLFN13/RTP4/IFIT1/NLRC3/IFIT2/TRIM21/CPTP/ADARB1/IFIT3/FADD/RNASEL/ISG15/IRF2/IFIH1/SLFN11/TLR7/ARMC5/OAS1/RSAD2/FOXP3/TLR8/CGAS/DHX58/RIPK3/NCK1/IL15/UNC13D/TRIM5/ZDHHC12/TLR2/APOBEC3F/RNASE2/AIM2/RNF185/BNIP3/NCBP1/PYCARD/IRF7/USP20/TICAM1/POLR3K/TRIM32/TRIM27/CCDC92/NLRX1/POLR3G/APOBEC3G/TRIM52/BCL2L1/DDX60/TRIM25/BST2/GPATCH3/DDX56/OAS2/RAB2B/NDUFAF4/GBP1	CD14 Mono	Positive	0
BP	GO:0030335	positive regulation of cell migration	202	0.376718	1.6726	6.69911e-05	0.019357	0.018828	985	tags=20%, list=11%, signal=18%	ITGA2B/CCR6/DMTN/SLAMF1/SEMA6B/CD274/FUT7/ITGA6/FPR2/C3AR1/TNFSF14/F2R/FGFR1/DAB2/SELP/LPAR1/FADD/SPARC/MMP14/EPHA1/MOSPD2/CD99L2/CD151/CYP1B1/NRP1/MGAT5/TCAF2/GAS6/CARMIL2/GATA3/CXCR2/TLR4/SRC/INSL3/S1PR1/SWAP70/FAM89B/TIAM1/FBXO5/TNFRSF14	CD14 Mono	Positive	0
BP	GO:0034097	response to cytokine	94	0.397936	1.6692	0.0013157	0.0270542	0.0247344	507	tags=41%, list=24%, signal=33%	MCM2/TYMS/SNX10/RELA/FAS/APPL1/OAS2/HIF1A/IFIH1/TAF9/GIGYF2/PDCD10/NFKB2/MTF2/CASP3/IFNAR2/EIF2AK2/KDM5B/RHEX/PAFAH1B1/XIAP/OAS1/CREB1/RPS6KB1/IRF7/ZFAND6/CDK4/IL27RA/MX1/BST2/ATIC/USP10/UPF1/MAT2A/MAPKAPK2/NFE2L2/PTPN11/MED1/AKT1	Plasmablast	Positive	0
BP	GO:0009615	response to virus	217	0.369819	1.6583	6.78064e-05	0.019357	0.018828	1876	tags=32%, list=21%, signal=26%	CLU/SLFN13/RTP4/IFIT1/NLRC3/IFIT2/STMN1/TRIM21/CPTP/ADARB1/IFIT3/FADD/RNASEL/ISG15/IRF2/IFIH1/SLFN11/TLR7/ARMC5/TBX21/OAS1/GATA3/RSAD2/FOXP3/TLR8/TNFSF4/CGAS/DHX58/RIPK3/AP1S1/NCK1/IL15/UNC13D/TRIM5/MAPK14/ZDHHC12/TLR2/APOBEC3F/IFNGR1/RNASE2/BCL3/AIM2/RNF185/BNIP3/NCBP1/PYCARD/IRF7/USP20/TICAM1/POLR3K/TRIM32/TRIM27/CCDC92/IKBKG/NLRX1/POLR3G/APOBEC3G/TRIM52/BCL2L1/DDX60/NMI/TRIM25/CHUK/BST2/GPATCH…	CD14 Mono	Positive	0.0142857	CLU
BP	GO:0071345	cellular response to cytokine stimulus	79	0.406378	1.64158	0.00202286	0.0369733	0.033803	543	tags=44%, list=26%, signal=34%	MCM2/SNX10/RELA/FAS/APPL1/OAS2/HIF1A/IFIH1/GIGYF2/PDCD10/MTF2/IFNAR2/KDM5B/RHEX/PAFAH1B1/XIAP/OAS1/CREB1/RPS6KB1/IRF7/ZFAND6/CDK4/IL27RA/MX1/ATIC/USP10/UPF1/MAT2A/MAPKAPK2/NFE2L2/PTPN11/MED1/AKT1/TFRC/AIM2	Plasmablast	Positive	0
BP	GO:0040017	positive regulation of locomotion	212	0.364034	1.63294	0.000216724	0.0367348	0.035731	985	tags=19%, list=11%, signal=18%	ITGA2B/CCR6/DMTN/SLAMF1/SEMA6B/CD274/FUT7/ITGA6/FPR2/C3AR1/TNFSF14/F2R/FGFR1/DAB2/SELP/LPAR1/FADD/SPARC/MMP14/EPHA1/MOSPD2/CD99L2/CD151/CYP1B1/NRP1/MGAT5/TCAF2/GAS6/CARMIL2/GATA3/CXCR2/TLR4/SRC/INSL3/S1PR1/SWAP70/CLDN7/FAM89B/TIAM1/FBXO5/TNFRSF14	CD14 Mono	Positive	0
MF	GO:0035639	purine ribonucleoside triphosphate binding	267	0.343287	1.63049	0.000130069	0.00561218	0.00513095	373	tags=25%, list=18%, signal=23%	TOP2A/RAB31/CENPE/MCM2/MCM4/TK1/UBE2C/TUBB4B/PAK1/MCM3/FARSB/RECQL/PAPSS1/HSPH1/OLA1/MCM6/MKI67/OAS2/ATP6V1A/MCM7/IFIH1/ENTPD1/DDX52/SMARCA4/PIK3C2A/CCT5/SMC1A/KIF20B/ARL5A/AGK/RAB30/CAPRIN1/EIF2AK2/SMC2/CSNK1D/UBE2S/IP6K2/PSMC6/PANK2/UBE2G1/PRPS1/PRKD3/RAB5B/GTPBP4/ATL3/RRM1/OAS1/MLH1/RPS6KB1/DNM1L/RUNX2/BUB1/PNPLA8/DDX19B/RNGTT/UBE2Q2/CHD9/AK2/CCT6A/CDK4/SLFN13/CLCN3/RAB8A/RAB11A/MX1/RAB35	Plasmablast	Positive	0
BP	GO:0001775	cell activation	500	0.329561	1.61996	3.23598e-06	0.00342622	0.0033326	1127	tags=23%, list=13%, signal=21%	CLU/MYL9/TUBB1/CCR6/GP6/SIT1/TREML1/CD180/SLAMF1/FCRL1/CD274/CD8B/IL2RA/FUT7/FCER2/NLRC3/TNFSF14/TRGC1/GCLM/KLF5/F2R/STAP1/FCRL3/RHOH/LFNG/CD28/SELP/TNFRSF13C/TESPA1/CD27/LY9/EOMES/TIGIT/CD22/FADD/DYSF/PLPP6/TMEM229B/SLAMF7/ZAP70/MMP14/CD5/TNFAIP8L2/CHD7/RHBDD3/ACTL6A/SPHK2/CD151/CD19/CAMK4/PAX5/CBLB/CD40LG/GAS6/ARMC5/ICOS/PRAM1/SYT11/UNG/VAV1/HLA-DQA2/TBX21/SBNO2/RARA/TXLNA/FCHO1/GATA3/SIRPG/RSA…	CD14 Mono	Positive	0.0176991	CLU/PTPRJ
MF	GO:0097367	carbohydrate derivative binding	301	0.321995	1.54687	0.000397168	0.0106668	0.00975216	373	tags=24%, list=18%, signal=23%	TOP2A/RAB31/CENPE/MCM2/MCM4/TK1/UBE2C/TUBB4B/PAK1/MCM3/FARSB/RECQL/PAPSS1/HSPH1/OLA1/MCM6/PNP/MKI67/OAS2/ATP6V1A/MCM7/IFIH1/ENTPD1/DDX52/SMARCA4/PIK3C2A/CCT5/SMC1A/KIF20B/ARL5A/AGK/RAB30/CAPRIN1/EIF2AK2/SMC2/CSNK1D/UBE2S/IP6K2/PSMC6/PANK2/C1QBP/PAFAH1B1/UBE2G1/PRPS1/PRKD3/RAB5B/GTPBP4/ATL3/RRM1/OAS1/MLH1/RPS6KB1/DNM1L/RUNX2/BUB1/PNPLA8/DDX19B/RNGTT/UBE2Q2/CHD9/PSMA1/AK2/CCT6A/CDK4/SLFN13/PDCD5/CL…	Plasmablast	Positive	0
MF	GO:0036094	small molecule binding	346	0.315025	1.53748	0.000259973	0.00804998	0.00735972	373	tags=23%, list=18%, signal=23%	TOP2A/RAB31/CENPE/MCM2/TYMS/MCM4/TK1/UBE2C/BAG5/TUBB4B/PAK1/MCM3/FARSB/RECQL/PAPSS1/HSPH1/OLA1/MCM6/PNP/MKI67/OAS2/ATP6V1A/ALDH9A1/NAXE/GGCX/MCM7/IFIH1/ADH5/ENTPD1/DDX52/SMARCA4/PIK3C2A/CCT5/SMC1A/KIF20B/SUCLG1/ARL5A/AGK/RAB30/CAPRIN1/EIF2AK2/SMC2/CSNK1D/UBE2S/IP6K2/PSMC6/LBR/PANK2/UBE2G1/PRPS1/PRKD3/RAB5B/GTPBP4/ATL3/RRM1/OSBPL8/OAS1/ITPR2/MLH1/RPS6KB1/DNM1L/RUNX2/NNT/BUB1/NT5C/PNPLA8/DDX19B/RNG…	Plasmablast	Positive	0
MF	GO:0043168	anion binding	324	0.315362	1.52685	0.000238799	0.00791938	0.00724032	393	tags=24%, list=18%, signal=23%	TOP2A/RAB31/CENPE/MCM2/TYMS/MCM4/TK1/UBE2C/TUBB4B/PAK1/MCM3/FARSB/RECQL/PAPSS1/RELA/HSPH1/OLA1/MCM6/PNP/MKI67/CAPG/OAS2/ATP6V1A/DAPP1/MCM7/IFIH1/ADH5/ENTPD1/DDX52/SMARCA4/PIK3C2A/CCT5/SMC1A/KIF20B/ARL5A/AGK/RAB30/CAPRIN1/EIF2AK2/SMC2/CSNK1D/UBE2S/IP6K2/PSMC6/LBR/PANK2/UBE2G1/PRPS1/PRKD3/RAB5B/GTPBP4/ATL3/RRM1/OAS1/ITPR2/MLH1/RPS6KB1/DNM1L/RUNX2/BUB1/PNPLA8/DDX19B/RNGTT/UBE2Q2/CHD9/AK2/CCT6A/CDK4/…	Plasmablast	Positive	0
BP	GO:0043933	protein-containing complex organization	396	0.30347	1.4941	0.000249875	0.00802038	0.00733267	364	tags=23%, list=17%, signal=23%	RRM2/CENPE/MCM2/DNAJC9/TK1/UBE2C/SUPT16H/PAK1/LMNB1/FBXO5/FARSB/NASP/TRRAP/CKAP5/PSMD5/RELA/CHCHD7/FAS/UVRAG/MKI67/CAPG/LRRC8A/KDM5D/NDUFA12/TRAPPC8/ALDH9A1/CKAP2/PRPF19/EZH2/RBBP7/IFIH1/TAF9/VPS35/AIMP2/SETDB2/PLEC/SAMD1/STMN1/SMARCA4/PIK3C2A/MTF2/CAND1/SNRPB/ZMYND11/UBTF/COPS7B/TMEM39A/EIF2AK2/PRPF6/CSNK1D/KDM5B/NSMCE4A/UBE2S/PSMC6/AGO2/HAT1/PUF60/NSD2/ATL3/MED28/HLA-DOB/RRM1/SF3A2/SNRPB2/CARM1…	Plasmablast	Positive	0
BP	GO:0045321	leukocyte activation	448	0.302981	1.47634	0.000273465	0.0448332	0.0436081	1166	tags=23%, list=13%, signal=21%	CLU/CCR6/SIT1/CD180/SLAMF1/FCRL1/CD274/CD8B/IL2RA/FUT7/FCER2/NLRC3/TNFSF14/TRGC1/STAP1/FCRL3/RHOH/LFNG/CD28/TNFRSF13C/TESPA1/CD27/LY9/EOMES/TIGIT/CD22/FADD/DYSF/PLPP6/TMEM229B/SLAMF7/ZAP70/MMP14/CD5/TNFAIP8L2/CHD7/RHBDD3/ACTL6A/SPHK2/CD151/CD19/CAMK4/PAX5/CBLB/CD40LG/GAS6/ARMC5/ICOS/PRAM1/SYT11/UNG/VAV1/HLA-DQA2/TBX21/SBNO2/RARA/TXLNA/FCHO1/GATA3/SIRPG/RSAD2/SLA2/PTPRJ/SIRPB1/HSPH1/GPR137B/CXCR2/…	CD14 Mono	Positive	0.0194175	CLU/PTPRJ
BP	GO:0044085	cellular component biogenesis	471	0.293856	1.46582	0.000168157	0.00691474	0.00632183	368	tags=22%, list=17%, signal=24%	ASPM/RRM2/CENPE/MCM2/DNAJC9/TK1/UBE2C/BAG5/SNX10/SUPT16H/PAK1/FBXO5/FARSB/NASP/CKAP5/E2F4/PSMD5/BIRC5/CHCHD7/AP3M1/FAS/BOLA3/UTP11/UVRAG/TBC1D14/CAPG/UTP4/LRRC8A/NDUFA12/TRAPPC8/ALDH9A1/PRPF19/KRR1/IFIH1/TAF9/VPS35/AIMP2/PDCD10/SETDB2/PLEC/DDX52/SAMD1/STMN1/SMARCA4/PIK3C2A/SMC1A/CAND1/EXOSC8/SNRPB/PTPRA/UBTF/CAPRIN1/LYAR/COPS7B/NOB1/TMEM39A/EIF2AK2/PRPF6/CSNK1D/UBE2S/NUP62/MPHOSPH10/PSMC6/C1QBP/A…	Plasmablast	Positive	0
MF	GO:0003723	RNA binding	385	0.286432	1.40777	0.00187364	0.0349746	0.0319756	431	tags=26%, list=20%, signal=26%	TOP2A/TYMS/RBM42/TUBB4B/SUPT16H/SLBP/FARSB/NAA15/CPSF3/RBM12/PPP1R10/RPS4Y1/UTP11/MKI67/UTP4/FAM98B/OAS2/KPNA2/FIP1L1/EZH2/RBBP7/CPSF1/KRR1/DCP2/IFIH1/GIGYF2/PLEC/DDX52/SMARCA4/UNC50/CCT5/SMC1A/NCBP2/EXOSC8/SNRPB/SUCLG1/UBTF/CAPRIN1/MRPS14/LYAR/XRN1/EIF2AK2/NSRP1/PRPF38A/PRPF6/MPHOSPH10/LBR/C1QBP/AGO2/POP4/PUF60/EIF1AY/GTPBP4/SF3A2/OAS1/RFTN1/NOL11/PUS7L/SNRPB2/SRP68/NOL8/YWHAG/TARDBP/METAP2/MRPS…	Plasmablast	Positive	0
BP	GO:0031325	positive regulation of cellular metabolic process	438	0.277561	1.3799	0.00250182	0.0437705	0.0400173	388	tags=24%, list=18%, signal=25%	TOP2A/CCNB1/CENPE/PCNA/SUPT16H/PAK1/IRF2/ELK3/NAA15/TRRAP/E2F4/BIRC5/RELA/HSPH1/FAS/PPP1R10/APPL1/PNP/UVRAG/CD19/FAM98B/OAS2/HIF1A/CKAP2/PRPF19/EZH2/RBBP7/DCP2/IFIH1/PPP3R1/TAF9/GIGYF2/VPS35/PDCD10/SLAMF1/NFKB2/SMARCA4/ZNF281/PIK3C2A/CCT5/NCBP2/CAND1/EXOSC8/UBTF/CAPRIN1/LYAR/ABI1/EIF2AK2/PRPF6/CSNK1D/KDM5B/NUP62/IP6K2/PSMC6/C1QBP/AGO2/XIAP/CCNK/NSD2/DBF4/CADM1/MED28/OSBPL8/OAS1/MLH1/RFTN1/NOL11/C…	Plasmablast	Positive	0
CC	GO:0098588	bounding membrane of organelle	344	-0.282404	-1.40664	0.00291304	0.0491482	0.0449339	335	tags=22%, list=16%, signal=22%	GOLT1B/FUNDC2/MFF/RAB4A/LNPEP/GGA2/TMED9/CREB3/NRAS/TMED7/TAB2/GGA1/GOSR2/ATF6/UBXN6/CHST15/GALNT10/FNDC3A/CPNE3/LMAN2/SEC61A1/SEC24C/HSD17B4/TRIP11/SLC3A2/MAGT1/CORO7/SSR4/LDLRAP1/GOLGA3/ACBD3/ZDHHC3/WIPI1/ATG12/BET1L/NDFIP1/TM9SF2/COG3/SNAP29/LMAN1/AGPAT3/SEC16A/VPS37B/BNIP3L/SLC50A1/CTSZ/C6orf89/PMAIP1/CLSTN1/IFT20/MON2/VAMP1/SEC24A/SCARB2/VPS25/LAMTOR1/SRPRB/NEU1/MGAT2/B4GALT3/LAMTOR2/HAX1/ST…	Plasmablast	Negative	0
CC	GO:0042175	nuclear outer membrane-endoplasmic reticulum membrane network	233	-0.3017	-1.44748	0.00261081	0.0452082	0.0413318	665	tags=40%, list=31%, signal=31%	OSTC/ALDH3A2/ORMDL2/DDOST/PDIA6/MGLL/TNPO3/CREB3L2/COPG1/EMC4/DPM1/EMC3/VKORC1/LMBRD1/PSENEN/LPCAT4/SVIP/IKBIP/TECR/OSBP/YIF1B/LRRC59/SEC61B/HM13/CLCC1/TMEM147/INSIG1/ARCN1/SELENOK/KDELR2/SYVN1/GALNT2/RTCB/UBE2J1/ACSL5/ALG13/TMED2/RRBP1/TOR1AIP2/TAPBPL/DNAJB14/EDEM1/SURF4/SCFD1/ATP13A1/HMOX2/YIF1A/ERGIC3/SEC63/IER3IP1/PREB/FKBP2/SPTSSA/ALG3/TMED9/CREB3/VCP/ALG14/NRAS/HSD17B12/TMED7/GOSR2/ATF6/DNA…	Plasmablast	Negative	0
BP	GO:0000122	negative regulation of transcription by RNA polymerase II	444	-0.302658	-1.47834	0.00014206	0.0256845	0.0249827	1388	tags=22%, list=16%, signal=20%	ZNF487/HHEX/SP3/ZNF91/ING1/DDX20/ZNF296/FOXK1/SKI/BAG3/IMPACT/EGR1/KLF7/ZNF589/ZBTB39/FNIP1/TCF7L2/ING2/FBP1/MAGED1/HMBOX1/MDM2/PLAGL1/DEAF1/ZFHX3/SORBS3/CRY2/AEBP2/APBB1/STRAP/AKIRIN2/ZBTB5/BACH1/SOX4/MTA3/NR4A3/NOTCH4/TRPV4/CIITA/ZNF451/LCOR/PER2/SKIL/NRIP1/FOXO3/MBIP/CXXC5/JAZF1/CITED2/COPS2/TRIB3/ZNF19/NR1H3/TRAF6/RLIM/ZNF669/ZBTB33/KLF11/MAFB/ZNF136/ZEB1/ACVR2B/HIVEP1/ZBTB20/IKZF5/ZBTB1/ZNF2…	CD14 Mono	Negative	0.040404	ZBTB21/NR1D2/ZBTB10/DDIT3
BP	GO:0044255	cellular lipid metabolic process	463	-0.310415	-1.49018	9.43887e-05	0.0378347	0.0352283	1543	tags=25%, list=19%, signal=22%	MLYCD/NAGA/ADIPOR2/HACD4/HSD17B4/SLC44A1/SOCS1/CDIPT/VAC14/CES2/BPNT1/ADH5/IMPA1/ARV1/DPAGT1/FMO4/ACSL3/ALG14/SLC35C1/MAPK14/CBR1/OXSM/CROT/GM2A/LRP1/PEX2/LYPLA2/EFR3A/ASAH2B/ACSF2/GPAT3/NDUFAB1/ADIPOR1/CPTP/LYPLA1/SGPP1/PCCA/ABHD4/SPTLC1/PNPLA8/PNPLA6/DPM1/SRD5A1/PRMT3/ALG2/CERS2/ACOX3/MID1IP1/ECH1/LPGAT1/SCP2/MBOAT7/ACSL5/LCLAT1/SPHK2/SESN2/ELOVL1/HDHD5/PIP4K2C/LMF1/NEU1/CERS4/TTC7A/SEL1L/ACAT1…	CD4 Naive	Negative	0.0423729	AGA/RDH11/TM9SF2/ALOX5AP/SPTLC2
MF	GO:1990837	sequence-specific double-stranded DNA binding	328	-0.29407	-1.52447	0.000115765	0.042312	0.0405176	919	tags=24%, list=17%, signal=21%	ELK1/MAFB/TAF1B/ZNF664/RARG/ZNF195/ATF7/RFXANK/TFDP2/MBD4/ZSCAN29/TAF1C/TCF3/SIRT1/DNMT3A/HHEX/HIF1A/ZNF117/JDP2/ZNF236/ZNF621/KAT7/AGO2/CDK9/FOXJ2/ZNF317/DHX33/GTF2B/MEF2D/KLF10/ZNF280D/ZNF92/ZBTB20/SP3/ATF2/RB1/RUNX1/SKI/HMBOX1/CREB5/CREB3/ZNF445/CENPC/ZBTB1/ZBTB10/ZNF335/MAFG/VENTX/GZF1/ZFHX3/FOXO3/ZNF787/ZBED4/ZNF639/ZNF557/SKIL/KLF11/SOX4/MXI1/ZNF714/CCNT1/NR4A1/ZNF281/SPIB/ETV3/EGR1/BHLHE40…	cDC2	Negative	0
BP	GO:0098542	defense response to other organism	409	-0.322356	-1.52854	7.89225e-05	0.0378347	0.0352283	1337	tags=23%, list=16%, signal=20%	ZCCHC3/WIPI2/HERC5/TRAFD1/IL23A/RBM14/STXBP4/PDPK1/VAMP7/SKP2/NDUFAF4/PPP1R14B/BNIP3/TRAF3IP1/SH2D1A/NFE2L2/OAS1/IFITM3/CPTP/TIFA/ARMC5/HLA-G/CGAS/TRIM5/TMED1/SAMD9/MYD88/TUSC2/ITCH/IL27RA/TBK1/TRIM59/TMEM106A/IFIT1/CFP/MAP3K5/BCL2L1/CR2/IRF2/POLR3F/HSPA1B/PYCARD/IL1RAP/GBP4/TMEM43/GBP1/HRAS/CEBPG/OAS2/APOBEC3G/SEC14L1/RSAD2/ZC3H12A/ISG15/RIPK2/IRF7/IFIH1/ZNRF1/TOLLIP/RNASEL/POLR3K/GCH1/PIK3CG/CE…	CD4 Naive	Negative	0.0210526	ARL8B/SLC15A4
BP	GO:0006082	organic acid metabolic process	420	-0.323145	-1.5399	3.99021e-05	0.0334113	0.0311096	2013	tags=32%, list=25%, signal=26%	HADHB/CARNMT1/PFKM/FARSA/GSTM4/PECR/GCLC/AARS2/HARS2/DECR1/AIG1/DLAT/ACBD4/EIF6/HDAC4/HSD17B10/OSBP/HIBCH/ACSL4/GFPT1/SDHAF3/SULT1B1/SGPL1/FABP5/PGD/EARS2/SCPEP1/GSTO1/SARDH/IDH3A/PLAA/DDIT4/MLYCD/ADIPOR2/PRKCE/HACD4/ALDOC/HSD17B4/ATP7A/CES2/BPNT1/ADH5/ARV1/GART/FMO4/ACSL3/MAPK14/CBR1/OXSM/CROT/VNN2/PEX2/DPYD/LYPLA2/ALDH6A1/ACSF2/APIP/NDUFAB1/ADIPOR1/PFKP/LYPLA1/SHMT1/PCCA/PPA2/VDAC1/SLC25A44/PNP…	CD4 Naive	Negative	0.0220588	ALOX5AP/GNPDA1/PDHB
BP	GO:0019637	organophosphate metabolic process	495	-0.324383	-1.56155	1.50615e-05	0.0250569	0.0233307	1896	tags=30%, list=23%, signal=25%	DLAT/HMGCR/NDUFC1/RRM1/NADK2/NDUFB7/PTPMT1/IP6K1/OSBP/PIGO/PCYT1A/PGS1/ACSL4/GFPT1/DPM2/NDUFS6/NDUFB6/IMPDH1/REXO2/SULT1B1/NME4/PARP1/FABP5/PGD/AGPAT5/GDE1/PRPS1/GPD2/PLAA/MLYCD/PFKFB3/NME6/ALDOC/HSD17B4/SLC44A1/SOCS1/CDIPT/VAC14/BPNT1/EFL1/IMPA1/PDE8A/DCTPP1/GART/NDUFA12/NPR2/ACSL3/OXSM/AK6/CROT/ATP5MC3/SLC19A2/DCK/DPYD/UMPS/EFR3A/PDE9A/AK2/ACSF2/NUDT16/MAGI3/GPAT3/NDUFAB1/TALDO1/NDUFB3/PFKP/SHM…	CD4 Naive	Negative	0.02	TBPL1/PDHB/SPTLC2
BP	GO:0045934	negative regulation of nucleobase-containing compound metabolic process	470	-0.297034	-1.58413	1.01162e-05	0.0110924	0.010622	978	tags=24%, list=18%, signal=22%	MAGED2/ZHX1/MLH1/SCML1/LIMD1/VHL/SMAD5/NDFIP1/RAD17/WWC2/MAFB/COPS2/SINHCAF/AKIRIN2/RARG/ABCE1/ZCCHC17/OTUB1/RBM10/TFDP2/TCF3/LCOR/SIRT1/RNF168/WWP2/DNMT3A/MSH6/LARP1B/HHEX/HIF1A/JDP2/TGFB1/CHD4/MBD1/DDX54/ZMYND8/TLE3/GCFC2/CDKN1B/KAT7/RCOR3/RBBP8/TCERG1/VGLL4/KLF10/ZNF503/ZMYND11/DNAJC2/ZBTB20/SP3/DAP/ATF2/HDAC3/RB1/MDM2/RUNX1/PLK3/SKI/HMBOX1/IGF2BP2/YEATS2/ZBTB1/ZBTB10/MAFG/SCAF4/GZF1/TENT2/ZFH…	cDC2	Negative	0.00884956	CDK6
BP	GO:0051253	negative regulation of RNA metabolic process	426	-0.298244	-1.59078	7.14659e-06	0.0110924	0.010622	978	tags=24%, list=18%, signal=21%	MAGED2/ZHX1/SCML1/LIMD1/VHL/SMAD5/WWC2/MAFB/COPS2/SINHCAF/AKIRIN2/RARG/ABCE1/ZCCHC17/RBM10/TFDP2/TCF3/LCOR/SIRT1/RNF168/WWP2/DNMT3A/LARP1B/HHEX/HIF1A/JDP2/TGFB1/CHD4/MBD1/DDX54/ZMYND8/TLE3/GCFC2/CDKN1B/KAT7/RCOR3/RBBP8/TCERG1/VGLL4/KLF10/ZNF503/ZMYND11/ZBTB20/SP3/DAP/ATF2/HDAC3/RB1/MDM2/RUNX1/PLK3/SKI/HMBOX1/IGF2BP2/YEATS2/ZBTB1/ZBTB10/MAFG/SCAF4/GZF1/TENT2/ZFHX3/FOXO3/ZNF639/CXXC5/LILRB4/PHC3/ZN…	cDC2	Negative	0.00970874	CDK6
BP	GO:0045892	negative regulation of DNA-templated transcription	389	-0.304431	-1.60093	8.44974e-06	0.0110924	0.010622	765	tags=21%, list=14%, signal=19%	TCF3/LCOR/SIRT1/RNF168/WWP2/DNMT3A/HHEX/HIF1A/JDP2/TGFB1/CHD4/MBD1/DDX54/ZMYND8/TLE3/GCFC2/CDKN1B/KAT7/RCOR3/RBBP8/TCERG1/VGLL4/KLF10/ZNF503/ZMYND11/ZBTB20/SP3/DAP/ATF2/HDAC3/RB1/MDM2/RUNX1/PLK3/SKI/HMBOX1/YEATS2/ZBTB1/ZBTB10/MAFG/SCAF4/GZF1/ZFHX3/FOXO3/ZNF639/CXXC5/LILRB4/PHC3/ZNF557/SKIL/KLF11/STRN3/SOX4/AEBP2/MXI1/ZMYM5/RIF1/ZNF703/ZNF281/ETV3/EGR1/PCGF1/VEGFA/BHLHE40/NR1D2/PEX14/FOXK1/ZNF124/…	cDC2	Negative	0.0123457	CDK6
BP	GO:0055086	nucleobase-containing small molecule metabolic process	315	-0.3517	-1.61995	3.69833e-05	0.0334113	0.0311096	1896	tags=31%, list=23%, signal=25%	DLAT/HMGCR/NDUFC1/RRM1/NADK2/NDUFB7/ACSL4/GFPT1/NDUFS6/NDUFB6/IMPDH1/REXO2/SULT1B1/NME4/PARP1/PGD/PRPS1/MLYCD/NME6/HSD17B4/BPNT1/EFL1/PDE8A/DCTPP1/GART/DPAGT1/NDUFA12/NPR2/ACSL3/OXSM/AK6/CROT/ATP5MC3/DCK/ERH/DPYD/UMPS/ALDH6A1/PDE9A/AK2/ACSF2/NUDT16/MAGI3/NDUFAB1/TALDO1/NDUFB3/SHMT1/ATP5PB/NDUFC2/DPM1/ENPP4/SLC25A25/NAXD/RFK/CTPS1/EXTL2/GNAI3/ACSL5/SPHK2/DHODH/ELOVL1/PAPSS1/ACAT1/HPRT1/HSPA1B/PANK…	CD4 Naive	Negative	0.040404	TBPL1/GNPDA1/PDHB/GLRX
MF	GO:0003677	DNA binding	342	-0.32306	-1.62374	9.2216e-06	0.013837	0.0133179	403	tags=25%, list=16%, signal=24%	ZNF431/ZNF91/POLR2J/UIMC1/TFDP2/SP3/TBX21/ZBTB44/REV3L/TOX4/CDK5RAP2/CENPT/NR1D2/TFAM/POGZ/DNMT3A/XRN1/KDM3A/DMTF1/MXD4/PHF21A/ZNF37A/GTF2F2/USF2/ZNF644/PHC3/ZBP1/CHD7/NR3C2/DNAJB6/POLE4/CUL4B/LCOR/TOPBP1/AKAP8/IMPDH1/TAF6/TMPO/RNF138/SMARCA4/MLLT10/HIF1A/MLLT3/RB1/ZNF664/LEMD3/CHD6/POLR1E/CREB3L2/CTC1/TENT4B/XPA/ZNF395/ZNF800/GABPB2/PDS5B/GTF2E2/MXI1/ZBTB16/ZNF766/ZEB1/THRA/NUP153/TAF1/NFE2L2/MT…	MAIT	Negative	0.0470588	FOSL2/TNF/ZNF331/CSRNP1
CC	GO:0010008	endosome membrane	293	-0.357252	-1.62689	6.74373e-05	0.0378347	0.0352283	1494	tags=27%, list=18%, signal=23%	LY96/ZFYVE28/VPS37B/ATP7A/VAC14/RAB5B/SLC39A14/ATP6AP1/NCSTN/UBAP1/STX7/PXK/PLD3/TFRC/APH1B/VAMP7/STX6/RABEPK/RAB22A/SLC30A4/MITD1/IFITM3/NDRG1/LAMTOR2/CPTP/HLA-G/RAB12/MYD88/SCAMP2/LAMP2/ITCH/ATP13A2/CHMP1A/VPS37C/RAB11FIP4/HLA-DOA/PSENEN/VPS41/SLC39A4/SNX12/CLCN3/YIPF1/LAMTOR3/VTA1/CHMP2B/PSEN1/UEVLD/TMEM9B/RAB8A/SBF2/PMEPA1/PLEKHB2/RABGEF1/RAB35/LDLR/SNX8/HLA-DOB/RAP2A/IRF7/MTMR2/ATP6V1A/SNX20…	CD4 Naive	Negative	0.075	CLCN3/SNX20/ARL8B/TM9SF2/SLC9A6/SLC15A4
CC	GO:0099503	secretory vesicle	348	-0.350938	-1.6304	7.81078e-06	0.0196207	0.018269	1047	tags=20%, list=13%, signal=18%	B4GALT1/VCL/PTPRJ/NDUFC2/RAB12/SLC4A8/CTSL/ENPP4/LAMP2/POMC/GIPC1/PRDX4/CFP/NEU1/EBAG9/BCL2L1/CLCN3/LAMTOR3/PGM1/HSPA1B/PYCARD/PTPRN2/SNAPIN/PNP/ABHD2/PDE4B/TIMP2/PDXK/PSEN1/RAB8A/CTSA/RACGAP1/SLC40A1/ZNRF1/TOLLIP/PGRMC1/GLB1/AGA/BAIAP2/CTSZ/CREG1/MTMR2/ATP6V1C1/CEACAM1/TOR1A/MLEC/ATP6V1A/GNS/HPSE/ATP6V0A1/DYNLL1/APOOL/SNX10/CTSD/PGM2/LPCAT1/ATP6V1D/RAB3D/SYTL2/DMXL2/CRISPLD2/STOM/KRT1/CD300A/PLE…	CD4 Naive	Negative	0.0434783	CLCN3/AGA/SLC15A4
CC	GO:0005783	endoplasmic reticulum	335	-0.329529	-1.63865	5.93171e-06	0.000578232	0.000528651	655	tags=41%, list=31%, signal=34%	ORMDL2/DDOST/PDIA6/MGLL/CREB3L2/COPG1/PYCARD/EMC4/FIS1/DPM1/EMC3/VKORC1/AGA/LMBRD1/MESD/PSENEN/MYO5A/LPCAT4/SVIP/MAN1A1/IKBIP/TECR/OSBP/YIF1B/LRRC59/SEC61B/LYPLA1/HM13/YKT6/CLCC1/TMEM147/INSIG1/ARCN1/SELENOK/KDELR2/SYVN1/GALNT2/RTCB/CNPY3/UBE2J1/SDF2L1/ACSL5/ALG13/TMED2/RRBP1/TOR1AIP2/AHCY/TAPBPL/P4HB/DNAJB14/PPP1R15B/DNAJB11/ACAT1/TMEM30A/MAP2K1/EDEM1/SURF4/EDEM2/SCFD1/ATP13A1/HMOX2/PDIA4/GNPNAT…	Plasmablast	Negative	0
BP	GO:0000122	negative regulation of transcription by RNA polymerase II	275	-0.334232	-1.70993	8.2955e-06	0.0110924	0.010622	415	tags=17%, list=8%, signal=17%	ZBTB20/SP3/ATF2/HDAC3/RB1/MDM2/RUNX1/PLK3/SKI/HMBOX1/YEATS2/ZBTB1/ZBTB10/MAFG/SCAF4/GZF1/ZFHX3/FOXO3/CXXC5/ZNF557/SKIL/KLF11/SOX4/AEBP2/MXI1/ZMYM5/RIF1/ZNF281/ETV3/EGR1/PCGF1/VEGFA/BHLHE40/NR1D2/FOXK1/ZNF124/ING2/JAZF1/ZNF487/ZBTB2/ID1/CDK6/PER1/ATF3/ID3/NFIL3/SMAD7/MAFF	cDC2	Negative	0.0208333	CDK6
BP	GO:0046395	carboxylic acid catabolic process	119	-0.429058	-1.75093	9.79004e-05	0.0378347	0.0352283	1262	tags=26%, list=15%, signal=22%	CROT/PEX2/ALDH6A1/SHMT1/PCCA/SLC25A44/ACOX3/ECH1/SCP2/SESN2/FAH/BCKDK/ACAT1/AASDHPPT/MTLN/QDPR/ABHD2/MCCC2/AMDHD2/OAT/ALDH5A1/SLC16A1/ACAA2/MCEE/GCSH/NOS3/AUH/GNPDA1/GOT1/NPL/GLUL	CD4 Naive	Negative	0.0322581	GNPDA1
BP	GO:0016054	organic acid catabolic process	119	-0.429058	-1.75093	9.79004e-05	0.0378347	0.0352283	1262	tags=26%, list=15%, signal=22%	CROT/PEX2/ALDH6A1/SHMT1/PCCA/SLC25A44/ACOX3/ECH1/SCP2/SESN2/FAH/BCKDK/ACAT1/AASDHPPT/MTLN/QDPR/ABHD2/MCCC2/AMDHD2/OAT/ALDH5A1/SLC16A1/ACAA2/MCEE/GCSH/NOS3/AUH/GNPDA1/GOT1/NPL/GLUL	CD4 Naive	Negative	0.0322581	GNPDA1
MF	GO:0060089	molecular transducer activity	249	-0.388388	-1.76605	4.51477e-06	0.0116075	0.0114366	1071	tags=27%, list=13%, signal=25%	ARNT/ADRB2/NLGN2/KIR2DL1/CD27/IFNAR2/AHR/CCR6/FZD3/IL27RA/MMD/CD200R1/SREBF1/TNFRSF1A/VAC14/EFNA4/LPAR6/LGR6/P2RY11/GPR183/CXCR3/PTGDR/ACVR1/CXCR2/S1PR1/IGF1R/SPHK2/NEO1/CD72/TLR1/ENG/TMIGD2/S1PR4/SIGLEC7/CCR5/NOD2/LEPR/CD79B/CYSLTR2/ACVR1B/PAQR8/GPA33/DDR1/ICAM1/SLC1A5/HLA-DQA2/ACKR3/FCRL3/NR1H3/FZD6/C5AR2/BTLA/IL1RAP/AIM2/CD93/GPR19/PLAUR/LPAR5/KIR2DL4/TPRA1/C3AR1/CD302/CXCR5/HLA-DOA/CELSR1/TNF…	CD8 TEM	Negative	0
MF	GO:0038023	signaling receptor activity	249	-0.388388	-1.76605	4.51477e-06	0.0116075	0.0114366	1071	tags=27%, list=13%, signal=25%	ARNT/ADRB2/NLGN2/KIR2DL1/CD27/IFNAR2/AHR/CCR6/FZD3/IL27RA/MMD/CD200R1/SREBF1/TNFRSF1A/VAC14/EFNA4/LPAR6/LGR6/P2RY11/GPR183/CXCR3/PTGDR/ACVR1/CXCR2/S1PR1/IGF1R/SPHK2/NEO1/CD72/TLR1/ENG/TMIGD2/S1PR4/SIGLEC7/CCR5/NOD2/LEPR/CD79B/CYSLTR2/ACVR1B/PAQR8/GPA33/DDR1/ICAM1/SLC1A5/HLA-DQA2/ACKR3/FCRL3/NR1H3/FZD6/C5AR2/BTLA/IL1RAP/AIM2/CD93/GPR19/PLAUR/LPAR5/KIR2DL4/TPRA1/C3AR1/CD302/CXCR5/HLA-DOA/CELSR1/TNF…	CD8 TEM	Negative	0
BP	GO:0019724	B cell mediated immunity	29	-0.583936	-1.90285	0.00147451	0.0287475	0.0262825	202	tags=31%, list=9%, signal=28%	CD27/NBN/NDFIP1/IGHG3/IGLC2/IGLC3/IGHG2/IGHG1/IGLL5	Plasmablast	Negative	0.111111	IGLL5
BP	GO:0016064	immunoglobulin mediated immune response	29	-0.583936	-1.90285	0.00147451	0.0287475	0.0262825	202	tags=31%, list=9%, signal=28%	CD27/NBN/NDFIP1/IGHG3/IGLC2/IGLC3/IGHG2/IGHG1/IGLL5	Plasmablast	Negative	0.111111	IGLL5
MF	GO:0001217	DNA-binding transcription repressor activity	77	-0.456332	-1.92069	2.85578e-05	0.0208758	0.0199905	415	tags=27%, list=8%, signal=26%	ZBTB20/SP3/SKI/ZBTB1/ZBTB10/GZF1/ZFHX3/FOXO3/ZNF557/SKIL/MXI1/ZNF281/ETV3/BHLHE40/NR1D2/FOXK1/ZNF124/ZNF487/ZBTB2/ATF3/NFIL3	cDC2	Negative	0
CC	GO:0030134	COPII-coated ER to Golgi transport vesicle	37	-0.559391	-1.93247	0.000432177	0.0112623	0.0102966	395	tags=38%, list=19%, signal=31%	YIF1A/ERGIC3/IER3IP1/TMED9/TMED7/GOSR2/LMAN2/SEC24C/LMAN1/SEC16A/CTSZ/SEC24A/TMED3/YIPF5	Plasmablast	Negative	0
CC	GO:0072562	blood microparticle	15	-0.694969	-1.94438	0.00144902	0.0287475	0.0262825	147	tags=47%, list=7%, signal=44%	EIF2A/IGHG3/IGLC2/IGLC3/IGKV1-5/IGHG2/IGHG1	Plasmablast	Negative	0
BP	GO:0007623	circadian rhythm	88	-0.505063	-1.97279	3.27377e-06	0.00342622	0.0033326	1237	tags=26%, list=14%, signal=23%	EGR1/MAGED1/ZFHX3/CRY2/PER2/PROK2/NRIP1/MAPK10/NR1H3/PTGDS/HOMER1/ADRB1/AHR/RBM4/ID1/NFIL3/KLF10/PER1/NR1D2/BHLHE40/ID3/PER3/NR1D1	CD14 Mono	Negative	0.0434783	NR1D2
BP	GO:0007623	circadian rhythm	67	-0.492552	-1.97559	5.40001e-05	0.0356246	0.0348686	481	tags=24%, list=7%, signal=22%	SREBF1/CRTC1/SIRT6/MAPK9/PDE6B/MTA1/ATF5/BHLHE40/RELB/KLF10/HEBP1/EGR1/MYBBP1A/SRRD/PER1/TNF	B intermediate	Negative	0
MF	GO:0005525	GTP binding	32	-0.575193	-2.00564	9.17376e-05	0.0475201	0.0475201	144	tags=59%, list=16%, signal=52%	AK3/RHOF/GIMAP2/GNA12/GBP1/GIMAP6/GLUD1/RAB35/NOLC1/MX1/OLA1/RAB11A/GIMAP8/RAB14/GNAI3/SUCLG2/GIMAP1/NOA1/RALA	dnT	Negative	0
MF	GO:0019001	guanyl nucleotide binding	32	-0.575193	-2.00564	9.17376e-05	0.0475201	0.0475201	144	tags=59%, list=16%, signal=52%	AK3/RHOF/GIMAP2/GNA12/GBP1/GIMAP6/GLUD1/RAB35/NOLC1/MX1/OLA1/RAB11A/GIMAP8/RAB14/GNAI3/SUCLG2/GIMAP1/NOA1/RALA	dnT	Negative	0
MF	GO:0032561	guanyl ribonucleotide binding	32	-0.575193	-2.00564	9.17376e-05	0.0475201	0.0475201	144	tags=59%, list=16%, signal=52%	AK3/RHOF/GIMAP2/GNA12/GBP1/GIMAP6/GLUD1/RAB35/NOLC1/MX1/OLA1/RAB11A/GIMAP8/RAB14/GNAI3/SUCLG2/GIMAP1/NOA1/RALA	dnT	Negative	0
BP	GO:0009895	negative regulation of catabolic process	77	-0.48674	-2.00934	1.67264e-05	0.0460309	0.0456013	374	tags=35%, list=18%, signal=30%	ZCCHC17/TENT4B/CAMLG/MYD88/CRTC3/NPC1/DDIT4/CSNK2A2/SCFD1/RELA/USP14/TP53/BECN1/SF3B3/EHMT2/PARN/VPS35/TARDBP/PPARA/EIF4G1/GIT1/RYBP/ATP13A2/TRIM27/PTPN22/PSEN1/FEZ2	pDC	Negative	0
BP	GO:0045672	positive regulation of osteoclast differentiation	13	-0.789883	-2.01129	8.0027e-05	0.0217033	0.0211103	657	tags=38%, list=7%, signal=36%	NEDD9/TRAF6/KLF10/IFNG/CSF1	CD14 Mono	Negative	0
BP	GO:0032922	circadian regulation of gene expression	36	-0.60518	-2.01988	6.43877e-05	0.019357	0.018828	1237	tags=39%, list=14%, signal=34%	EGR1/MAGED1/ZFHX3/CRY2/PER2/NRIP1/AHR/RBM4/ID1/PER1/BHLHE40/ID3/PER3/NR1D1	CD14 Mono	Negative	0
BP	GO:0048661	positive regulation of smooth muscle cell proliferation	25	-0.640024	-2.06777	6.99188e-05	0.0314279	0.0300951	942	tags=44%, list=18%, signal=36%	JAK2/IL18/TGFB1/FOXJ2/MEF2D/MAP3K7/MDM2/PTGS2/ERN1/HBEGF/EREG	cDC2	Negative	0
BP	GO:0048660	regulation of smooth muscle cell proliferation	38	-0.576209	-2.06969	7.16549e-05	0.0314279	0.0300951	1132	tags=47%, list=21%, signal=38%	MEF2C/GNA13/JAK2/IL18/RBM10/TGFB1/CDKN1B/FOXJ2/MEF2D/MAP3K7/MDM2/PTGS2/TRIB1/GNA12/CDKN1A/ERN1/HBEGF/EREG	cDC2	Negative	0
MF	GO:0061135	endopeptidase regulator activity	35	-0.628446	-2.07394	1.80604e-05	0.0089054	0.00866206	1154	tags=34%, list=13%, signal=30%	RECK/NLRP3/C5/THBS1/TIMP1/COL7A1/PRNP/PTTG1/CRIM1/ITIH4/ABCA2/BIN1	CD14 Mono	Negative	0
BP	GO:0048659	smooth muscle cell proliferation	40	-0.567487	-2.08178	4.23255e-05	0.023205	0.0222209	1132	tags=45%, list=21%, signal=36%	MEF2C/GNA13/JAK2/IL18/RBM10/TGFB1/CDKN1B/FOXJ2/MEF2D/MAP3K7/MDM2/PTGS2/TRIB1/GNA12/CDKN1A/ERN1/HBEGF/EREG	cDC2	Negative	0
BP	GO:0045428	regulation of nitric oxide biosynthetic process	10	-0.856642	-2.12198	3.82486e-05	0.0294387	0.028814	23	tags=30%, list=0%, signal=30%	GLA/PKD2/TNF	B intermediate	Negative	0
BP	GO:0045913	positive regulation of carbohydrate metabolic process	10	-0.845503	-2.12258	2.92924e-05	0.0245635	0.0236421	219	tags=50%, list=9%, signal=46%	HIF1A/EPM2AIP1/ZBTB20/PMAIP1/IRS2	MAIT	Negative	0.4	PMAIP1/IRS2
MF	GO:0016646	oxidoreductase activity, acting on the CH-NH group of donors, NAD or NADP as acceptor	10	-0.893677	-2.13825	3.30312e-06	0.0165949	0.0154516	629	tags=60%, list=8%, signal=55%	DHFR2/QDPR/PYCR2/MTHFD2/PYCR3/BLVRB	CD4 Naive	Negative	0
MF	GO:0003823	antigen binding	16	-0.758639	-2.15937	0.000116854	0.00530848	0.0048533	77	tags=44%, list=4%, signal=42%	IGHG3/IGLC2/IGLC3/IGKV1-5/IGHG2/IGHG1/IGLL5	Plasmablast	Negative	0.142857	IGLL5
CC	GO:0019814	immunoglobulin complex	11	-0.850006	-2.16862	6.0969e-05	0.00327491	0.00299409	77	tags=64%, list=4%, signal=62%	IGHG3/IGLC2/IGLC3/IGKV1-5/IGHG2/IGHG1/IGLL5	Plasmablast	Negative	0.142857	IGLL5
MF	GO:0004866	endopeptidase inhibitor activity	26	-0.701598	-2.17282	1.21267e-05	0.00725145	0.00705331	720	tags=38%, list=8%, signal=35%	RECK/C5/THBS1/TIMP1/COL7A1/PRNP/PTTG1/CRIM1/ITIH4/BIN1	CD14 Mono	Negative	0
MF	GO:0030414	peptidase inhibitor activity	26	-0.701598	-2.17282	1.21267e-05	0.00725145	0.00705331	720	tags=38%, list=8%, signal=35%	RECK/C5/THBS1/TIMP1/COL7A1/PRNP/PTTG1/CRIM1/ITIH4/BIN1	CD14 Mono	Negative	0
BP	GO:0045599	negative regulation of fat cell differentiation	14	-0.784493	-2.1776	2.40713e-05	0.0222322	0.0217604	8	tags=29%, list=0%, signal=29%	TGFB1/DDIT3/IL6/TNF	B intermediate	Negative	0
BP	GO:0080164	regulation of nitric oxide metabolic process	12	-0.824163	-2.17832	1.69227e-05	0.0222322	0.0217604	23	tags=25%, list=0%, signal=25%	GLA/PKD2/TNF	B intermediate	Negative	0
CC	GO:0034703	cation channel complex	22	-0.72172	-2.19462	4.13008e-06	0.0193825	0.0190853	420	tags=36%, list=6%, signal=34%	KCNK6/PDE4B/ABCB8/KCNN4/SLC5A3/CATSPER2/PDE4D/PKD2	B naive	Negative	0
BP	GO:0062013	positive regulation of small molecule metabolic process	18	-0.76588	-2.28516	6.38707e-06	0.013837	0.0133179	316	tags=44%, list=13%, signal=39%	SIRT2/SCAP/HIF1A/EPM2AIP1/ZBTB20/TNF/PMAIP1/IRS2	MAIT	Negative	0.375	TNF/PMAIP1/IRS2
BP	GO:0001568	blood vessel development	125	0.395628	1.78246	0.000183679	0.0443281	0.0423398	619	tags=28%, list=16%, signal=24%	TIPARP/VEGFA/ID1/NR4A1/PTGS2/SOX4/MIB1/RAPGEF2/EGR1/STIM1/SIRT1/FBXW7/MDM2/C1GALT1/ATF2/RUNX1/JUP/OTULIN/HIF1A/TGFBI/PIK3CG/NUS1/AGO2/JMJD8/SETD2/HMOX1/IL18/NAA15/VHL/GNA13/MEF2C/ZMIZ1/VASH1/FOXJ2/MED1	cDC2	Positive	0
BP	GO:1901135	carbohydrate derivative metabolic process	500	-0.312738	-1.55676	1.97282e-05	0.00715475	0.00666994	1699	tags=30%, list=22%, signal=25%	GPD2/PFKM/FIGNL1/CHPF2/MLYCD/TECR/ABCD1/NUDT1/POGLUT1/B4GALT7/ATP7A/UMPS/ENPP4/NDUFAB1/ACOT8/TYW5/GTPBP1/PARP1/ALG5/NCSTN/AP2A1/ERH/HSPA1B/ALG6/DHODH/GART/NME6/AMPD3/ACSF3/SLC35C1/NUDT16/HSD17B4/TGFB1/MPDU1/ALDOC/CELA1/NDUFB3/DCK/IMPDH1/ATP5PB/NDUFS6/NDUFA12/PORCN/PPARA/AK2/ATP5IF1/B4GALT1/ACSM3/CHSY1/AKR7A2/GALNT7/NDUFB6/PAWR/SHMT1/DHFR2/PDE9A/NDUFS7/EDEM2/SRD5A3/TALDO1/HS3ST3B1/PAPSS1/PFKP/DPM1…	CD4 Naive	Negative	0
BP	GO:0022402	cell cycle process	145	0.39268	1.76838	5.39208e-05	0.0247712	0.0231576	499	tags=49%, list=31%, signal=37%	PCNA/RRM2/PLEC/STAG2/TIPRL/SETDB2/MCM3/RPA2/GIGYF2/RPS6KB1/TOPBP1/AKT1/SMC1A/RAB11A/CDC25B/SMC2/NUP62/PTTG1/SMARCA4/CHTF8/DLG1/MKI67/PSMG2/PPP2CA/PHF10/EZH2/TMEM14B/RDX/GOLGA8B/CIAO2B/SMARCC1/CEP97/CHMP2A/PSMD13/AURKAIP1/ESCO1/DBF4/RAD21/PAFAH1B1/SMARCD1/NUDC/SMC6/PRKDC/CASP2/PDE4DIP/CHMP4B/BECN1/CUL3/CCNY/PTPN11/WAPL/BAZ1B/DCTN3/RCC2/CUL4B/TFDP1/UFL1/MAPRE1/CDC5L/EXOC5/SMARCC2/KMT5A/CDKN1B/ARL8B…	Plasmablast	Positive	0
CC	GO:0009986	cell surface	247	-0.358291	-1.65731	5.23769e-05	0.0257361	0.0254366	971	tags=19%, list=11%, signal=18%	BST2/CLPTM1/STX4/ANPEP/TLR2/FAS/TLR4/TNFRSF14/TGFBR3/PTPRJ/CXCR2/LY6G5C/ASGR1/LRFN4/LPAR1/CLEC10A/CD5/TIGIT/SIRPB1/FCGR2B/SLC46A1/F2R/TNFRSF1A/CD28/CD8B/ITGA6/CD151/CD40LG/FCRL3/CD99L2/CD27/ABCA7/SPARC/CCR5/SELP/FCGR1A/FCER2/CD19/NTSR1/CD6/CD200R1/AREG/CD22/PTGFRN/TREML1/MFGE8/CLU/ITGA2B	CD14 Mono	Negative	0.0625	PTPRJ/TNFRSF1A/CD99L2
BP	GO:0006935	chemotaxis	112	-0.452415	-1.88548	1.38552e-05	0.0115945	0.0114269	1684	tags=38%, list=22%, signal=30%	NINJ1/FGFR1/MAPK3/ITGAV/SCRIB/XCL2/SRP54/AGER/SEMA4F/FER/HSPB1/PIK3CG/SEMA4B/HRAS/PDGFRB/DUSP3/SLC8B1/VAV1/CXCR2/PRKCD/THBS1/ALKBH1/SEMA4C/PLGRKT/GAB1/STAP1/GPR18/SLAMF8/CXCR3/RALA/S1PR1/PLXNA4/PLD1/CCR5/ACKR3/AMOT/PDE4B/TNFSF14/TNFRSF11A/PPBP/CORO1B/PLEC	NK	Negative	0
CC	GO:0098687	chromosomal region	65	0.469068	1.85272	0.000244247	0.0467529	0.0437074	484	tags=54%, list=30%, signal=39%	PCNA/STAG2/MCM3/RPA2/SMC1A/RBBP7/HAT1/SMARCA4/MCM7/PPP2CA/PHF10/EZH2/SMARCC1/CHMP2A/MCM5/RAD21/PAFAH1B1/SMARCD1/GATAD2B/CBX5/SMC6/PRKDC/CHMP4B/CHRAC1/WAPL/BAZ1B/DCTN3/RCC2/SMARCC2/TINF2/CLIP1/POLR2B/RAD17/PDS5B/PURA	Plasmablast	Positive	0
BP	GO:0051276	chromosome organization	96	0.463151	1.96397	1.27739e-05	0.0136444	0.0127556	356	tags=39%, list=22%, signal=32%	PCNA/NASP/STAG2/SETDB2/MCM3/RECQL/RPA2/SMC1A/RAB11A/SMC2/NUP62/PTTG1/HAT1/SMARCA4/CHTF8/XRN1/PSMG2/MCM7/PHF10/EZH2/SMARCC1/CEP97/FBH1/CCT5/CHMP2A/MCM5/ESCO1/RAD21/SMARCD1/RPA3/NUDC/PARN/CCT6A/SMC6/PRKDC/CHMP4B/BECN1	Plasmablast	Positive	0
BP	GO:0007059	chromosome segregation	58	0.511275	1.96645	4.98199e-05	0.0247712	0.0231576	494	tags=55%, list=30%, signal=40%	STAG2/SETDB2/SMC1A/RAB11A/SMC2/NUP62/PTTG1/SMARCA4/MKI67/PSMG2/PHF10/GOLGA8B/CIAO2B/SMARCC1/CEP97/CHMP2A/RAD21/SMARCD1/NUDC/SMC6/CHMP4B/BECN1/CUL3/WAPL/BAZ1B/RCC2/MAPRE1/SMARCC2/KMT5A/ARL8B/SENP6/GOLGA2	Plasmablast	Positive	0
BP	GO:0032922	circadian regulation of gene expression	36	0.631263	2.07474	2.14072e-05	0.0158745	0.0156898	917	tags=39%, list=11%, signal=35%	NR1D1/ID3/PER3/BHLHE40/ID1/PER1/EGR1/RBM4/NRIP1/AHR/PER2/MYBBP1A/ZFHX3/CRY2	CD14 Mono	Positive	0
BP	GO:0032922	circadian regulation of gene expression	20	0.676657	2.08211	0.00019488	0.0443281	0.0423398	172	tags=35%, list=4%, signal=34%	PER1/ID1/BHLHE40/ZFHX3/EGR1/SIRT1/HDAC3	cDC2	Positive	0
BP	GO:0007623	circadian rhythm	90	0.551476	2.21193	3.64311e-08	0.00019691	0.000194619	917	tags=27%, list=11%, signal=24%	NR1D1/ID3/PER3/BHLHE40/NR1D2/PTGDS/KLF10/NFIL3/ID1/PER1/EGR1/NR1H3/RBM4/ADRB1/NRIP1/AHR/MAPK10/PER2/FBXW7/PDE6B/MYBBP1A/EGR3/ZFHX3/CRY2	CD14 Mono	Positive	0
BP	GO:0007623	circadian rhythm	43	0.53264	1.97979	0.000306505	0.049092	0.04689	361	tags=30%, list=9%, signal=28%	NR1D2/PER1/ID1/BHLHE40/ZFHX3/EGR1/DYRK1A/SIRT1/FBXW7/HDAC3/KLF10/MAPK9/OPN3	cDC2	Positive	0
MF	GO:0000987	cis-regulatory region sequence-specific DNA binding	451	0.280767	1.43795	0.000280003	0.0399351	0.0372291	1714	tags=29%, list=22%, signal=24%	SOX4/UTY/ZFY/EGR1/ZNF154/RUNX2/GFI1/ZNF367/ZNF880/ZNF814/DDIT3/PER1/ZNF394/ZNF707/ZNF117/ZNF726/ZNF333/IKZF2/HIVEP1/ZNF121/ZNF496/ZNF514/ZNF585B/ZNF595/ZNF8/ZNF76/ZNF605/ZNF568/KLF7/PRMT5/ZNF160/KLF15/ZNF7/IKZF5/PRDM4/ELL2/CLOCK/ZNF552/ZNF273/ZNF32/MYPOP/ZEB1/ZNF431/BACH1/ZNF577/ZNF324/GTF3C5/ZNF251/ZSCAN18/RAD23B/ZNF692/NR2C1/ZNF277/MYB/ZNF350/IRF9/ZNF317/ZFP28/ZNF581/NRF1/MTA1/SMAD3/ZNF202/FOXK…	CD4 Naive	Positive	0
CC	GO:0030659	cytoplasmic vesicle membrane	497	-0.352558	-1.758	1.18351e-08	5.84655e-05	5.45038e-05	1535	tags=29%, list=20%, signal=25%	TAOK2/NCSTN/SLC30A4/AP2A1/VPS41/RAB22A/CLEC16A/LDLRAP1/RAB11A/NCDN/AP2S1/RAB18/STARD3/SLC38A9/SEC24C/ANTXR2/PTPRN2/WASL/RABEPK/UEVLD/ATG9B/ARHGAP1/TMEM199/TPCN1/STX4/SURF4/SNAPIN/ITCH/RAB11FIP4/EHD1/STX6/GDE1/MYD88/KDELR1/B4GALT1/RAB39B/PTPRJ/MITD1/ZFYVE28/SNX12/STX17/ARRB1/SEC23IP/RAP2B/PDE6D/TLR1/GBP1/ATP13A2/RALA/CHMP4B/MVB12A/LAMTOR2/ABCA2/DENND1A/SYNGR2/PLEKHB2/SLC48A1/CAMK2D/SH3BP5/ATP6AP1/…	CD4 Naive	Negative	0
BP	GO:0098542	defense response to other organism	389	-0.342592	-1.66669	3.54333e-06	0.00381378	0.00355536	1607	tags=28%, list=21%, signal=23%	ZMPSTE24/TRIM59/TRIM32/SKP2/ACP5/NFE2L2/ATAD3A/PARP1/IKBKE/IL23A/MAPKAPK3/TRIM27/TRIM5/HEXIM1/BNIP3/STXBP4/HSPA1B/IFNAR2/TGFB1/STX4/ITCH/SH2D1A/IRF2/VAV1/MAP3K5/PPP1R11/CRTAM/MYD88/ZCCHC3/PDPK1/TRAFD1/SUSD4/PSTPIP1/WIPI2/ZAP70/TLR1/HDAC4/GBP1/POLR3B/SAMD9/CFP/PADI4/IFITM3/PRKCD/ARMC5/HERC5/POLR3F/CPTP/CR2/IL1RAP/GCH1/PYCARD/NCF1/OAS2/ARL8B/RIPK2/IL27RA/TRAF3IP1/LRP8/HRAS/TUSC2/PIK3CG/RSAD2/ZNRF1/…	CD4 Naive	Negative	0
BP	GO:0034312	diol biosynthetic process	12	-0.82956	-2.13249	2.02766e-05	0.00715475	0.00666994	962	tags=67%, list=13%, signal=58%	ABCA2/ACER3/SPTLC1/GCH1/QDPR/SPHK2/SPTSSA/SPTLC2	CD4 Naive	Negative	0
BP	GO:0034311	diol metabolic process	15	-0.763033	-2.10237	0.00010589	0.022196	0.020692	1327	tags=67%, list=17%, signal=55%	SGPP1/ABCA2/ACER3/SPTLC1/PLPP1/GCH1/QDPR/SPHK2/SPTSSA/SPTLC2	CD4 Naive	Negative	0
MF	GO:0003677	DNA binding	468	0.273635	1.4256	0.000300547	0.049092	0.04689	793	tags=26%, list=20%, signal=23%	MAFF/DDX3Y/TIPARP/ETV3/NR1D2/PER1/CSRNP1/FOSL2/ING2/NR4A1/SOX4/BHLHE40/ZFHX3/SKIL/PHC3/KLF11/UHRF2/POLR2C/CCNT1/MYSM1/EGR1/FOXO3/SKI/CREB5/ZBTB1/REV1/CXXC5/CCDC25/SIRT1/ZNF639/HDAC3/LCORL/TOX4/JDP2/ERCC1/ZNF787/RCC1/SP3/ZNF800/DENND4A/PRDM2/MEF2D/TENT4B/ATF2/MXI1/RFXANK/ZNF281/TAF13/RUNX1/MAFB/ZMYND11/ATXN1/POLR2F/PIAS2/KLF10/HMBOX1/RB1/HIF1A/THAP12/MNT/TCF3/AGO2/SETDB1/KDM3B/UPF2/RNF4/QRICH1/RNF…	cDC2	Positive	0.00833333	MAFF
BP	GO:0006259	DNA metabolic process	139	0.39663	1.77434	0.000170667	0.0392022	0.0366485	448	tags=44%, list=28%, signal=35%	PCNA/TYMS/RRM2/SUPT16H/NASP/MCM3/GTPBP4/RECQL/RPA2/UBE2N/TOPBP1/AKT1/SMC1A/CARM1/NSD2/RBBP7/PTTG1/PRKCD/SMARCA4/USP22/CHTF8/TAF7/USP10/XRN1/MCM7/PPP2CA/PHF10/EZH2/SF3B3/SMARCC1/FBH1/CCT5/MCM5/USP1/PSMD14/ESCO1/DBF4/RAD21/BAX/APOBEC3G/SMARCD1/REXO2/RPA3/PARN/CCT6A/SMC6/PRKDC/TRIP12/MPV17/UBE2V2/CHRAC1/PPP4R2/WAPL/CUL4B/TFDP1/UFL1/ZBTB38/CDC5L/TFRC/SMARCC2/TINF2	Plasmablast	Positive	0
BP	GO:0006260	DNA replication	40	0.563397	2.0229	0.000141149	0.0392022	0.0366485	277	tags=45%, list=17%, signal=38%	PCNA/RRM2/SUPT16H/NASP/MCM3/GTPBP4/RECQL/RPA2/TOPBP1/CARM1/RBBP7/CHTF8/MCM7/PPP2CA/FBH1/MCM5/ESCO1/DBF4	Plasmablast	Positive	0
MF	GO:0003700	DNA-binding transcription factor activity	179	0.352107	1.66321	0.000123059	0.0443281	0.0423398	350	tags=18%, list=9%, signal=18%	MAFF/ETV3/NR1D2/CSRNP1/FOSL2/NR4A1/SOX4/BHLHE40/ZFHX3/SKIL/KLF11/EGR1/FOXO3/SKI/CREB5/ZBTB1/ZNF639/JDP2/ZNF787/SP3/ZNF800/PRDM2/MEF2D/ATF2/MXI1/RFXANK/ZNF281/RUNX1/MAFB/KLF10/HIF1A/MNT/TCF3	cDC2	Positive	0.030303	MAFF
MF	GO:0001217	DNA-binding transcription repressor activity	151	0.407871	1.78528	2.5225e-05	0.0158745	0.0156898	1628	tags=32%, list=19%, signal=26%	NR1D1/ATF3/HIC1/BHLHE40/NR1D2/ZBTB10/ZBTB16/BATF3/ZBTB21/NFIL3/HIF1A/SOX6/HIVEP1/ZBTB1/ZBTB2/GZF1/SKIL/IKZF5/ZBTB33/ZNF669/BACH1/ZNF281/PLAGL1/SKI/FOXK1/FOXO3/E2F6/ZNF263/ZFHX3/PURB/ZBTB39/HHEX/NFE2L3/SP3/ZNF350/ZBTB5/TGIF1/ZNF124/ZNF91/CEBPB/ETV3/ZNF589/ZNF620/MNT/DEAF1/PRDM1/FOXO1/ZBTB37	CD14 Mono	Positive	0.0625	ZBTB10/HIF1A/NFE2
MF	GO:0001217	DNA-binding transcription repressor activity	87	-0.493601	-2.12183	1.12192e-06	0.00257818	0.00255503	867	tags=38%, list=15%, signal=33%	ZBTB33/NR3C1/BCL6/SMAD3/ZFHX3/ZBTB21/SP3/PURB/HIVEP1/BATF3/MXI1/REST/FOXO1/PRDM2/ZBTB14/ZNF281/ZBTB2/ZC3H8/TCF3/BACH1/ZNF263/MNT/MAFK/FOXO3/ATF3/ZNF350/HIF1A/ZBTB37/NR1D2/ZBTB1/NFIL3/NR1D1/BHLHE40	CD16 Mono	Negative	0
MF	GO:0001217	DNA-binding transcription repressor activity	143	0.436651	1.90721	4.41849e-06	0.00932649	0.00919168	1498	tags=41%, list=20%, signal=33%	ATF3/ZBTB18/ZBTB1/BCL6/NFIL3/BACH2/CEBPB/MXI1/GZF1/CREM/SMAD3/ZNF439/DEAF1/ZBTB10/ZNF684/NR1D2/ZNF350/ZNF91/BACH1/BHLHE40/TGIF2/SKIL/ZNF669/TGIF1/ZBTB21/ZBTB37/ZBTB49/MZF1/ZNF512B/ETS2/SKI/SP3/ZNF281/IKZF5/ZBTB39/ZBTB16/ZNF202/ZNF75A/ZNF692/ZNF587B/TRPS1/ZNF124/ZEB1/MNT/ZFHX3/MXD1/ETV3/FOXK2/HIVEP1/FOXO1/E2F6/ZNF529/ZNF398/E4F1/THAP1/GFI1/PRDM2/ZNF263	NK	Positive	0.0689655	ZBTB1/ZBTB1/ZBTB1/ZBTB1
MF	GO:0001227	DNA-binding transcription repressor activity, RNA polymerase II-specific	83	-0.499007	-2.13659	1.0514e-06	0.00257818	0.00255503	867	tags=37%, list=15%, signal=32%	ZBTB33/NR3C1/BCL6/ZFHX3/ZBTB21/SP3/PURB/HIVEP1/BATF3/MXI1/REST/FOXO1/PRDM2/ZBTB14/ZNF281/ZBTB2/ZC3H8/TCF3/BACH1/ZNF263/MNT/MAFK/FOXO3/ATF3/ZNF350/ZBTB37/NR1D2/ZBTB1/NFIL3/NR1D1/BHLHE40	CD16 Mono	Negative	0
MF	GO:0001227	DNA-binding transcription repressor activity, RNA polymerase II-specific	139	0.441985	1.92907	5.57249e-06	0.00932649	0.00919168	1498	tags=41%, list=20%, signal=34%	ATF3/ZBTB18/ZBTB1/BCL6/NFIL3/BACH2/CEBPB/MXI1/GZF1/CREM/ZNF439/DEAF1/ZBTB10/ZNF684/NR1D2/ZNF350/ZNF91/BACH1/BHLHE40/TGIF2/SKIL/ZNF669/TGIF1/ZBTB21/ZBTB37/ZBTB49/MZF1/ZNF512B/ETS2/SKI/SP3/ZNF281/IKZF5/ZBTB39/ZBTB16/ZNF202/ZNF75A/ZNF692/ZNF587B/TRPS1/ZNF124/ZEB1/MNT/ZFHX3/MXD1/ETV3/FOXK2/HIVEP1/FOXO1/E2F6/ZNF529/ZNF398/E4F1/THAP1/GFI1/PRDM2/ZNF263	NK	Positive	0.0701754	ZBTB1/ZBTB1/ZBTB1/ZBTB1
MF	GO:0003725	double-stranded RNA binding	16	0.758935	2.14881	1.78203e-05	0.0136444	0.0127556	121	tags=38%, list=7%, signal=35%	OAS2/AGO2/TUBB4B/EIF2AK2/OAS1/RFTN1	Plasmablast	Positive	0
BP	GO:0006897	endocytosis	247	0.345451	1.66016	2.63757e-05	0.0303056	0.0300336	1253	tags=30%, list=22%, signal=24%	FPR2/SRC/MARCO/CD151/FCHO1/SIRPB1/HIP1/CDK5/FCGR1A/ZFYVE16/LMBR1L/LY75/ARFGAP1/PIP5K1A/ABCA7/NPC1/STAB1/ITGAM/ELMO2/FCGR2B/TLR4/TBC1D2B/CD93/LGALS3BP/VAV1/FCHO2/AGER/PIK3C2A/PYCARD/DGKD/RAB27A/AP2S1/VAC14/RINL/RALA/SCRIB/BMP2K/RNASEK/ADRB2/RARA/BCL2L1/SYT11/AP3S2/CFP/INPPL1/SNX1/SYNJ2BP/TMEM175/CSNK1G2/APOBR/IL15/PIK3CA/ADM/BCR/CLTA/PRKCE/MAPK3/MESD/PPP3CA/AP2A2/PLSCR1/DTNBP1/CBL/PRKCD/RIN1/HFE/A…	CD16 Mono	Positive	0
MF	GO:0004866	endopeptidase inhibitor activity	25	0.695265	2.11754	2.34079e-05	0.0158745	0.0156898	836	tags=40%, list=10%, signal=36%	BIN1/PRNP/PTTG1/ITIH4/CRIM1/COL6A3/C5/THBS1/RECK/TIMP1	CD14 Mono	Positive	0.1	PRNP
MF	GO:0061135	endopeptidase regulator activity	34	0.661237	2.15138	1.68785e-05	0.0158745	0.0156898	836	tags=38%, list=10%, signal=35%	BIN1/ABCA2/PRNP/PTTG1/ITIH4/CRIM1/COL6A3/C5/PSME1/THBS1/RECK/NLRP3/TIMP1	CD14 Mono	Positive	0.0769231	PRNP
CC	GO:0005783	endoplasmic reticulum	289	-0.33766	-1.66524	7.4933e-06	0.0136444	0.0127556	487	tags=40%, list=30%, signal=34%	TMEM147/DDOST/PDCD6IP/TMEM230/PIGT/ALG3/MAN1A1/ACSL4/SURF4/DNAJB9/SLC39A7/TAPBPL/UBQLN1/LRRC59/ZMPSTE24/TRAPPC3/ACAT1/OSBP/SPTSSA/PSENEN/SCFD1/GALNT2/MBTPS1/ATP2A2/SEC24C/TMEM30A/DERL1/RTCB/AHCY/MESD/SRPRA/YKT6/ERGIC2/SEC24D/SEC31A/HSD17B11/CKAP4/UGGT1/FIS1/KDELR2/NUS1/LYPLA1/HYOU1/COPG1/GPX7/SELENOK/SLC30A7/PPIB/C4orf3/UBE2G2/CLIC1/UBXN2A/ADPGK/SSR4/PREB/CPEB4/GOSR2/PARK7/AUP1/MZB1/SEC61A1/ATF6/…	Plasmablast	Negative	0
MF	GO:0004857	enzyme inhibitor activity	97	-0.427064	-1.7367	0.000448742	0.0462343	0.0431014	1824	tags=42%, list=24%, signal=33%	APBA3/NOTCH1/CARD16/UBE2Z/CABIN1/PRKAR1B/AKT1S1/PPP1R9B/HEXIM1/PPP1R11/ATP5IF1/GLMN/ITPRIP/STYXL1/ARRB1/PDE6D/PPP1R37/ATP2B4/RENBP/PPME1/RNH1/SH3BP5/LXN/PPP1R8/CCAR2/PPP1R12C/SH3BP5L/YWHAG/BST2/PPP1R14B/PINX1/PRKAR1A/CHP1/PARP9/CAMK2N1/SOCS1/OAZ2/HSPBP1/TIMP2/FBXO5/SERPINB8	CD4 Naive	Negative	0
BP	GO:0008544	epidermis development	49	0.520043	1.96596	0.000293678	0.049092	0.04689	361	tags=27%, list=9%, signal=24%	MAFF/FOSL2/LATS2/CDKN1A/EMP1/MYSM1/HDAC3/MAFB/SLC4A7/FABP5/ELOVL1/UGCG/OPN3	cDC2	Positive	0.0769231	MAFF
BP	GO:0009101	glycoprotein biosynthetic process	11	0.839003	2.12683	2.86421e-05	0.0494936	0.0490232	75	tags=45%, list=8%, signal=42%	DDOST/GOLPH3/RPN1/TM9SF2/TMEM59	CD4 Proliferating	Positive	0
BP	GO:0002764	immune response-regulating signaling pathway	191	-0.354304	-1.5962	0.00044924	0.0462343	0.0431014	1363	tags=26%, list=18%, signal=22%	MAP2K7/CD81/ITCH/SH2D1A/VAV1/MYD88/ZCCHC3/PDPK1/DUSP22/PTPRJ/PAWR/ZAP70/TLR1/GBP1/CD79B/EIF2B2/PRKCD/CPTP/CR2/PYCARD/PSEN1/RIPK2/PDE4B/HRAS/PHPT1/RSAD2/ZNRF1/TRAT1/OAS1/CEACAM1/SEC14L1/ERMAP/NLRX1/CD200R1/HLA-G/GCSAM/PTPN22/IFIH1/CGAS/ZC3H12A/ZDHHC12/IRF7/NFKBIL1/SLC39A6/NCR3/PLSCR1/PAK1/SLC15A4/HSPA1A	CD4 Naive	Negative	0
BP	GO:0045087	innate immune response	309	-0.359194	-1.71496	2.98501e-06	0.00381378	0.00355536	1606	tags=29%, list=21%, signal=24%	TRIM59/TRIM32/SKP2/NFE2L2/ATAD3A/PARP1/IKBKE/IL23A/MAPKAPK3/TRIM27/TRIM5/HEXIM1/STXBP4/HSPA1B/IFNAR2/TGFB1/STX4/ITCH/SH2D1A/VAV1/MAP3K5/CRTAM/MYD88/ZCCHC3/PDPK1/TRAFD1/SUSD4/PSTPIP1/ZAP70/TLR1/HDAC4/GBP1/POLR3B/SAMD9/CFP/PADI4/IFITM3/HERC5/POLR3F/CPTP/CR2/IL1RAP/GCH1/PYCARD/NCF1/OAS2/ARL8B/RIPK2/LRP8/PIK3CG/RSAD2/ZNRF1/TMEM106A/BST2/FADD/PPP1R14B/OAS1/CEACAM1/CEBPG/POLR3K/SEC14L1/NLRX1/HLA-G/PARP…	CD4 Naive	Negative	0
BP	GO:0045087	innate immune response	234	-0.339319	-1.61359	0.000128802	0.0443281	0.0423398	709	tags=26%, list=18%, signal=22%	TLR1/STXBP3/STX4/TLR2/VPS26B/TLR5/TRAF3/METTL3/NR1H2/SLC15A4/GIGYF2/TRIM4/SIRPA/RBM14/ITGAM/VAV1/MR1/TOLLIP/TP53/CFP/TLR4/NFE2L2/AZI2/TNIP1/NOD2/PLEKHM2/SLAMF7/BST2/USP14/IFIH1/PYCARD/GPR108/DTX3L/LYAR/UNC93B1/CLEC4E/FCGR2B/TMEM33/SIN3A/APOBEC3G/TRIM25/IKBKG/OAS3/TKFC/NPLOC4/MSRB1/OAS2/TRIM13/TRIM41/LRCH4/SAMD9/OAS1/NEK7/HSPA1A/IFNAR2/PSTPIP1/CD180/TNFAIP8L2/TLR7/ISG15	cDC2	Negative	0.0333333	CD180/TNFAIP8L2
BP	GO:0032608	interferon-beta production	21	-0.677024	-2.08108	0.000168691	0.0443281	0.0423398	769	tags=57%, list=20%, signal=46%	NMI/TLR2/TRAF3/SIRPA/TLR4/IFIH1/PYCARD/OAS3/OAS2/OAS1/TLR7/ISG15	cDC2	Negative	0
BP	GO:0050900	leukocyte migration	133	-0.423127	-1.78942	4.97518e-05	0.0257361	0.0254366	849	tags=23%, list=10%, signal=21%	MAPK3/PYCARD/GAS6/TNFRSF14/CXCR2/RIPK3/SWAP70/SRP54/PLEC/CXCL2/TRPM2/PADI2/VAV1/HSD3B7/PTPRO/GCNT1/MOSPD2/MMP14/FADD/ITGA6/CD99L2/CCR5/SELP/FPR2/TNFSF14/C3AR1/CD200R1/FUT7/CXCL3/PPBP/ITGA2B	CD14 Mono	Negative	0.0645161	VAV1/CD99L2
CC	GO:0005764	lysosome	349	-0.335854	-1.61403	2.36904e-05	0.00731442	0.00681879	1019	tags=21%, list=13%, signal=19%	ATP13A2/CHMP4B/WDR45B/LAMTOR2/ABCA2/GNB2/SLC48A1/GNAI3/ATP6AP1/IFITM3/CTSL/BLOC1S1/GNPTG/PLEKHF1/PRKCD/NAGA/CLCN3/TMEM9B/NAPRT/MFSD1/LAMTOR3/SLC46A3/ITM2C/PYCARD/NCF1/ARL8B/FNIP2/PSEN1/NEU1/GM2A/CLTA/UBXN6/BORCS5/CHMP2B/CHMP1A/BBC3/LDLR/ZNRF1/BST2/GLB1/CREG1/ATP6V1A/SPHK2/RRAGA/STX7/RAB27A/ZNRF2/PLD3/AP1B1/AGA/GIMAP5/CTSA/TOLLIP/ATP6V1C1/GNS/HPSE/STARD3NL/CTSO/HLA-DOA/ATP6V0A1/CCZ1B/BORCS6/CTSD/A…	CD4 Naive	Negative	0
CC	GO:0000323	lytic vacuole	349	-0.335854	-1.61403	2.36904e-05	0.00731442	0.00681879	1019	tags=21%, list=13%, signal=19%	ATP13A2/CHMP4B/WDR45B/LAMTOR2/ABCA2/GNB2/SLC48A1/GNAI3/ATP6AP1/IFITM3/CTSL/BLOC1S1/GNPTG/PLEKHF1/PRKCD/NAGA/CLCN3/TMEM9B/NAPRT/MFSD1/LAMTOR3/SLC46A3/ITM2C/PYCARD/NCF1/ARL8B/FNIP2/PSEN1/NEU1/GM2A/CLTA/UBXN6/BORCS5/CHMP2B/CHMP1A/BBC3/LDLR/ZNRF1/BST2/GLB1/CREG1/ATP6V1A/SPHK2/RRAGA/STX7/RAB27A/ZNRF2/PLD3/AP1B1/AGA/GIMAP5/CTSA/TOLLIP/ATP6V1C1/GNS/HPSE/STARD3NL/CTSO/HLA-DOA/ATP6V0A1/CCZ1B/BORCS6/CTSD/A…	CD4 Naive	Negative	0
CC	GO:0098857	membrane microdomain	80	-0.482061	-1.89556	5.74821e-05	0.0139708	0.0130242	1092	tags=30%, list=14%, signal=26%	RAP2B/ZAP70/TLR1/ARID3A/VDAC1/ATP2B4/FAS/ABCA1/PLPP1/PSEN1/SELPLG/LRP8/BST2/PRKAR1A/CHP1/ERLIN1/HPSE/ADD2/CTSD/SLC39A6/NOS3/STOM/PLSCR1/FXYD1	CD4 Naive	Negative	0
BP	GO:0033002	muscle cell proliferation	48	0.540249	2.01882	5.89263e-05	0.0443281	0.0423398	660	tags=44%, list=17%, signal=37%	HBEGF/PTGS2/CDKN1A/SKI/GNA12/MDM2/MEF2D/CDKN1B/RUNX1/MAP3K7/KPNA1/TRIB1/HMOX1/SUGT1/IL18/GNA13/RBM10/MEF2C/PAXBP1/FOXJ2/JAK2	cDC2	Positive	0
BP	GO:0051253	negative regulation of RNA metabolic process	338	0.305451	1.55319	6.20801e-05	0.0443281	0.0423398	360	tags=17%, list=9%, signal=17%	MAFF/ETV3/NR1D2/PER1/CDK6/ING2/VEGFA/ID1/JAZF1/SOX4/BHLHE40/ZFHX3/SKIL/PHC3/TENT5A/KLF11/RIF1/PCGF1/TENT2/EGR1/FOXO3/SKI/ZNF503/DYRK1A/ZBTB1/CXXC5/LILRB4/SIRT1/IGF2BP2/ZMYM5/ZNF639/HDAC3/JDP2/MDM2/SP3/PRDM2/TENT4B/CDKN1B/ATF2/MXI1/DNAJB1/ZNF281/RUNX1/MAFB/ZMYND11/TLE3/ATXN1/KLF10/LARP1B/HMBOX1/RB1/ZCCHC17/HIF1A/COPS2/MNT/TCF3/ZMYND8/SETDB1	cDC2	Positive	0.0172414	MAFF
BP	GO:0000122	negative regulation of transcription by RNA polymerase II	440	0.319889	1.57202	9.68473e-06	0.0158745	0.0156898	1311	tags=22%, list=15%, signal=20%	SMAD7/NR1D1/ID3/ATF3/HIC1/MAFF/HOXB3/PER3/BHLHE40/NR1D2/DDIT3/HOPX/ZBTB10/BIN1/KLF10/CDKN1C/SUPT4H1/ZBTB16/BATF3/ZBTB21/NFIL3/ID1/PAWR/MIER3/MAFB/HIVEP1/PER1/EGR1/ZNF136/RLIM/TRAF6/ZBTB1/ZBTB2/GZF1/KAT2A/NR1H3/SKIL/KLF11/IKZF5/ZBTB33/ZNF669/ACVR2B/COPS2/BACH1/TRPV4/NRIP1/ZNF281/SOX12/AEBP2/CIITA/PLAGL1/ZNF451/TCF7L2/PER2/BAG3/TRIB3/FNIP1/SKI/FOXK1/SORBS3/FOXO3/STRAP/NOTCH4/E2F6/AKIRIN2/MBIP/NR4A3…	CD14 Mono	Positive	0.0208333	ZBTB10/NFE2
BP	GO:0000122	negative regulation of transcription by RNA polymerase II	218	0.342039	1.64908	0.000110903	0.0443281	0.0423398	357	tags=19%, list=9%, signal=19%	MAFF/ETV3/NR1D2/PER1/CDK6/ING2/VEGFA/ID1/JAZF1/SOX4/BHLHE40/ZFHX3/SKIL/KLF11/RIF1/PCGF1/EGR1/FOXO3/SKI/ZBTB1/CXXC5/SIRT1/ZMYM5/HDAC3/JDP2/MDM2/SP3/PRDM2/ATF2/MXI1/DNAJB1/ZNF281/RUNX1/MAFB/ATXN1/KLF10/HMBOX1/RB1/COPS2/MNT/TCF3/ZMYND8	cDC2	Positive	0.0238095	MAFF
BP	GO:0045071	negative regulation of viral genome replication	26	-0.687326	-2.15411	1.13948e-05	0.00562903	0.0052476	841	tags=46%, list=11%, signal=41%	IFITM3/OAS2/RSAD2/BST2/RNASEL/OAS1/BANF1/IFIH1/IFIT1/APOBEC3G/ISG15/PLSCR1	CD4 Naive	Negative	0
BP	GO:0048525	negative regulation of viral process	24	-0.646336	-2.04766	0.000273911	0.049092	0.04689	389	tags=42%, list=10%, signal=38%	TNIP1/BST2/IFIH1/APOBEC3G/TRIM25/OAS3/OAS2/TRIM13/OAS1/ISG15	cDC2	Negative	0
BP	GO:0070050	neuron cellular homeostasis	24	-0.659105	-2.03347	0.000291025	0.0399351	0.0372291	859	tags=38%, list=11%, signal=33%	ATP6AP1/CLCN3/PSEN1/CHMP2B/ATP6V1A/ATP6V1C1/ATP6V0A1/ATP6V1D/TSPOAP1	CD4 Naive	Negative	0
BP	GO:0055086	nucleobase-containing small molecule metabolic process	309	-0.325935	-1.55616	0.000183446	0.0323651	0.030172	2065	tags=37%, list=27%, signal=28%	MTHFD1/NDUFC2/MPP1/DNPH1/NDUFB10/ATP5F1D/SULT1B1/BPNT1/DTYMK/OGG1/G6PD/REXO2/PARG/DCXR/NADK2/NDUFA3/HMGCR/RFK/SUCLG1/DLST/NME4/FIGNL1/MLYCD/TECR/ABCD1/NUDT1/UMPS/ENPP4/NDUFAB1/ACOT8/GTPBP1/PARP1/ERH/HSPA1B/DHODH/GART/NME6/AMPD3/ACSF3/NUDT16/HSD17B4/TGFB1/NDUFB3/DCK/IMPDH1/ATP5PB/NDUFS6/NDUFA12/PPARA/AK2/ATP5IF1/ACSM3/ALDH6A1/NDUFB6/SHMT1/DHFR2/PDE9A/NDUFS7/TALDO1/PAPSS1/DPM1/CTPS1/UQCC3/HMGCS1/AC…	CD4 Naive	Negative	0
BP	GO:0019637	organophosphate metabolic process	478	-0.310351	-1.53978	3.27711e-05	0.00952289	0.00887761	1438	tags=25%, list=19%, signal=22%	HSPA1B/DHODH/GART/NME6/AMPD3/ACSF3/NUDT16/HSD17B4/TGFB1/HDHD5/EFR3A/SGPP1/ALDOC/PNPLA8/NDUFB3/DCK/IMPDH1/ATP5PB/SYNJ1/GDE1/NDUFS6/NDUFA12/PPARA/AK2/ATP5IF1/PIP4K2C/ITPKC/ACSM3/NDUFB6/SLC27A1/SHMT1/PDE9A/NDUFS7/PGS1/SRD5A3/TALDO1/PAPSS1/PFKP/DPM1/CTPS1/UQCC3/ABCA2/HMGCS1/ACSL5/CROT/GNAI3/NT5C/PGLS/NFS1/PUDP/NAXD/ETNK1/PRKCD/NPR2/SPTLC1/NAPRT/PNP/UNG/NUDT14/PLPP1/IP6K1/PDE8A/TPST2/MOCS3/SLC25A25/MI…	CD4 Naive	Negative	0
MF	GO:0030414	peptidase inhibitor activity	25	0.695265	2.11754	2.34079e-05	0.0158745	0.0156898	836	tags=40%, list=10%, signal=36%	BIN1/PRNP/PTTG1/ITIH4/CRIM1/COL6A3/C5/THBS1/RECK/TIMP1	CD14 Mono	Positive	0.1	PRNP
BP	GO:0006909	phagocytosis	27	-0.680725	-2.30436	5.93244e-06	0.0128437	0.0128437	269	tags=56%, list=20%, signal=45%	BTK/PRKCD/PLD4/CD302/BECN1/GAS6/RAB14/SH3BP1/CLCN3/C1orf43/MESD/SIRPB1/VAV1/ABCA7/NCF4	pDC	Negative	0
MF	GO:0051219	phosphoprotein binding	44	-0.578817	-2.02973	0.000104322	0.0433737	0.042869	1958	tags=48%, list=23%, signal=37%	BTRC/SHC1/CRK/YWHAG/PIH1D1/SAMSN1/MEN1/SRC/SNCA/CBLB/MAPK3/TBL2/CBL/PIN1/SH2D3C/RRAGA/LEO1/LDLRAP1/GRAP/VAV1/GRAP2	CD14 Mono	Negative	0.047619	VAV1
MF	GO:0001784	phosphotyrosine residue binding	12	-0.782816	-2.05404	5.25161e-05	0.0443281	0.0423398	791	tags=75%, list=20%, signal=60%	CBL/CRKL/MAPK3/VAV1/NCK2/ABL1/SAMSN1/SHC1/SH2D3C	cDC2	Negative	0
BP	GO:0045595	regulation of cell differentiation	314	0.312727	1.58284	6.4938e-05	0.0443281	0.0423398	689	tags=25%, list=18%, signal=23%	MAFF/NR1D2/CDK6/FOSL2/VEGFA/PTGS2/CD83/SOX4/BHLHE40/INSIG1/FADS1/ZFHX3/SKIL/UPF3B/MIB1/TENT5A/MTURN/RAPGEF2/MYSM1/FOXO3/APC/SKI/HAX1/ZBTB1/LRRK2/LILRB4/SIRT1/FBXW7/HDAC3/JDP2/MDM2/CDKN1B/RUNX1/MAFB/RFLNB/SMARCD1/KLF10/RB1/MAPK9/EIF2AK4/HIF1A/SLC6A6/TCF3/SYAP1/SMAP1/YTHDF2/TRIB1/CDK5RAP3/F11R/AREG/RC3H2/NFKBID/BLOC1S5/CHD4/IFRD1/BRPF1/SASH3/BCL7B/SOS2/DNAJB11/MBD1/IL18/SINHCAF/VHL/NLN/MEF2C/SPART/…	cDC2	Positive	0.0126582	MAFF
BP	GO:0042752	regulation of circadian rhythm	59	0.53688	1.97901	2.6433e-05	0.0158745	0.0156898	917	tags=27%, list=11%, signal=24%	NR1D1/PER3/BHLHE40/NR1D2/PTGDS/KLF10/PER1/NR1H3/RBM4/ADRB1/MAPK10/PER2/FBXW7/PDE6B/ZFHX3/CRY2	CD14 Mono	Positive	0
BP	GO:0050793	regulation of developmental process	489	0.277815	1.45342	0.000140455	0.0443281	0.0423398	719	tags=25%, list=18%, signal=23%	MAFF/NR1D2/CDK6/FOSL2/ING2/VEGFA/PTGS2/LATS2/CD83/SOX4/BHLHE40/CDKN1A/INSIG1/FADS1/ZFHX3/SKIL/UPF3B/MIB1/TMBIM1/AFG3L2/TENT5A/RIF1/MTURN/RAPGEF2/MYSM1/FOXO3/APC/EAF2/STIM1/SKI/HAX1/ZBTB1/LRRK2/LILRB4/SIRT1/GNA12/FBXW7/HDAC3/PLAA/JDP2/MDM2/MYO9A/SIPA1L1/PDZD8/CDKN1B/ATF2/RUNX1/MAFB/RFLNB/SMARCD1/KLF10/JUP/DAAM1/RB1/SLC23A2/MAPK9/EIF2AK4/HIF1A/PIK3CG/MKLN1/SLC6A6/TCF3/AGO2/SYAP1/P2RX7/ZMYND8/SMAP1/…	cDC2	Positive	0.00833333	MAFF
BP	GO:0045088	regulation of innate immune response	168	-0.37453	-1.66265	0.000488175	0.049216	0.0458811	1555	tags=28%, list=20%, signal=23%	NFE2L2/PARP1/IKBKE/MAPKAPK3/TRIM5/HEXIM1/HSPA1B/TGFB1/ITCH/SH2D1A/VAV1/CRTAM/MYD88/ZCCHC3/PDPK1/TRAFD1/SUSD4/TLR1/POLR3B/POLR3F/CPTP/PYCARD/NCF1/RIPK2/LRP8/RSAD2/ZNRF1/FADD/OAS1/CEACAM1/SEC14L1/NLRX1/HLA-G/PARP9/BANF1/PTPN22/IFIH1/CGAS/ZDHHC12/IRF7/ISG15/NFKBIL1/NCR3/PLSCR1/PAK1/SLC15A4/HSPA1A	CD4 Naive	Negative	0
BP	GO:0032648	regulation of interferon-beta production	21	-0.677024	-2.08108	0.000168691	0.0443281	0.0423398	769	tags=57%, list=20%, signal=46%	NMI/TLR2/TRAF3/SIRPA/TLR4/IFIH1/PYCARD/OAS3/OAS2/OAS1/TLR7/ISG15	cDC2	Negative	0
BP	GO:1903317	regulation of protein maturation	14	0.760572	2.10454	0.00019604	0.0443281	0.0423398	262	tags=43%, list=7%, signal=40%	PRNP/SOX4/RHBDD1/LRRK2/MDM2/RUNX1	cDC2	Positive	0
BP	GO:0002831	regulation of response to biotic stimulus	197	-0.360541	-1.62537	0.000340824	0.0431711	0.0402458	1555	tags=27%, list=20%, signal=22%	NFE2L2/PARP1/IKBKE/IL23A/MAPKAPK3/TRIM5/HEXIM1/HSPA1B/TGFB1/ITCH/SH2D1A/VAV1/CRTAM/MYD88/ZCCHC3/SIGIRR/PDPK1/TRAFD1/SUSD4/TLR1/POLR3B/HERC5/POLR3F/CPTP/PYCARD/NCF1/RIPK2/TRAF3IP1/LRP8/RSAD2/ZNRF1/FADD/OAS1/CEACAM1/SEC14L1/NLRX1/HLA-G/PARP9/BANF1/PTPN22/IFIH1/CGAS/ZC3H12A/APOBEC3G/ZDHHC12/IRF7/ISG15/NFKBIL1/NCR3/PLSCR1/PAK1/SLC15A4/HSPA1A	CD4 Naive	Negative	0
BP	GO:0043618	regulation of transcription from RNA polymerase II promoter in response to stress	18	0.792859	2.20709	5.00337e-06	0.00932649	0.00919168	109	tags=28%, list=1%, signal=27%	ATF3/EGR1/DDIT3/HMOX1/CEBPB	NK	Positive	0
BP	GO:0032680	regulation of tumor necrosis factor production	51	-0.593614	-2.15446	4.63212e-06	0.00381378	0.00355536	1557	tags=51%, list=20%, signal=41%	ACP5/IL23A/TRIM27/SASH3/TGFB1/MYD88/PTPRJ/TLR1/GPR18/PYCARD/OAS2/PSEN1/RIPK2/IL27RA/POMC/TMEM106A/FADD/OAS1/SPHK2/PTPN22/IFIH1/ZC3H12A/RARA/BCL3/NFKBIL1/IFNGR1	CD4 Naive	Negative	0
BP	GO:1904705	regulation of vascular associated smooth muscle cell proliferation	15	0.736777	2.07167	0.000158224	0.0443281	0.0423398	660	tags=73%, list=17%, signal=61%	CDKN1A/GNA12/MDM2/MEF2D/CDKN1B/MAP3K7/GNA13/RBM10/MEF2C/FOXJ2/JAK2	cDC2	Positive	0
BP	GO:0009607	response to biotic stimulus	498	-0.300444	-1.49704	0.000107835	0.022196	0.020692	1911	tags=32%, list=25%, signal=25%	LDOC1/PPM1B/CD46/CLPB/PLAA/MAP2K3/AP1S1/PAF1/TRIM65/NDUFAF4/ZBP1/UNC93B1/NFKB2/RNF5/RBM14/NOTCH1/UBL7/TRIM52/GBF1/LY96/VAMP7/ADH5/CHUK/CARD16/RELA/ABCF3/ZMPSTE24/TRIM59/TRIM32/CTR9/SKP2/CCT5/ACP5/NFE2L2/ATAD3A/PARP1/IKBKE/IL23A/MAPKAPK3/TRIM27/PPM1D/MAPK14/TRIM5/HEXIM1/BNIP3/STXBP4/HSPA1B/WASL/IFNAR2/MAP2K7/NFKBIB/TGFB1/STX4/MLH1/TENT5A/ITCH/SH2D1A/IRF2/VAV1/MAP3K5/PPP1R11/CRTAM/MYD88/ZCCHC3/SIGI…	CD4 Naive	Negative	0
CC	GO:0099503	secretory vesicle	330	-0.365427	-1.75106	8.4943e-07	0.00209809	0.00195592	980	tags=21%, list=13%, signal=19%	PRDX4/QSOX1/LAMTOR2/CANT1/EBAG9/SYNGR2/CFP/ATP6AP1/APOOL/CTSL/PRKCD/CLCN3/NAPRT/PNP/LAMTOR3/MVP/MCTP2/CAT/PYCARD/PSEN1/PGRMC1/NEU1/GM2A/CLTA/PDE4B/BORCS5/ABHD2/TOR1A/VPS35L/RAB8A/POMC/RAB10/ZNRF1/BST2/DYNLL1/GLB1/CEACAM1/CREG1/ATP6V1A/STX7/NBEAL2/RAB27A/AGA/ITGAV/VCL/GIPC1/CTSA/PDXK/TOLLIP/ATP6V1C1/GNS/MTMR2/HPSE/MLEC/PGM2/BCL2L1/SLC40A1/SYTL2/ATP6V0A1/CTSD/ATP6V1D/TIMP2/RAB3D/CTSZ/CD63/STOM/LPCA…	CD4 Naive	Negative	0
BP	GO:0048659	smooth muscle cell proliferation	36	0.569418	2.00494	0.000128479	0.0443281	0.0423398	660	tags=44%, list=17%, signal=37%	HBEGF/PTGS2/CDKN1A/GNA12/MDM2/MEF2D/CDKN1B/MAP3K7/TRIB1/HMOX1/IL18/GNA13/RBM10/MEF2C/FOXJ2/JAK2	cDC2	Positive	0
BP	GO:0042330	taxis	112	-0.452415	-1.88548	1.38552e-05	0.0115945	0.0114269	1684	tags=38%, list=22%, signal=30%	NINJ1/FGFR1/MAPK3/ITGAV/SCRIB/XCL2/SRP54/AGER/SEMA4F/FER/HSPB1/PIK3CG/SEMA4B/HRAS/PDGFRB/DUSP3/SLC8B1/VAV1/CXCR2/PRKCD/THBS1/ALKBH1/SEMA4C/PLGRKT/GAB1/STAP1/GPR18/SLAMF8/CXCR3/RALA/S1PR1/PLXNA4/PLD1/CCR5/ACKR3/AMOT/PDE4B/TNFSF14/TNFRSF11A/PPBP/CORO1B/PLEC	NK	Negative	0
MF	GO:0004888	transmembrane signaling receptor activity	120	0.4524	1.98018	2.59317e-06	0.00397274	0.00393708	1272	tags=42%, list=22%, signal=34%	FPR2/MARCO/C3AR1/OSCAR/IL21R/FCGR1A/PTPRO/TPRA1/LILRA4/LMBR1L/LTB4R/ACVR1/PTGIR/TNFRSF1A/ABCA7/NPC1/THBD/FCGR2B/TLR4/GPR65/AGER/IL27RA/IFNAR2/LPAR6/SIGMAR1/NFAM1/ADRB2/PKD1/HLA-DQA2/IFNGR1/FGFRL1/PLXND1/OPRL1/ACVR1B/TLR1/PLXNB2/P2RY13/CSF2RA/GPBAR1/P2RY1/FZD1/GPR132/EVI2A/IL4R/IL13RA1/S1PR4/CMKLR1/TLR5/GPR162/TLR2/CD300C	CD16 Mono	Positive	0
MF	GO:0005215	transporter activity	390	-0.314926	-1.5326	0.000141835	0.0259506	0.0241922	1417	tags=26%, list=19%, signal=23%	SLC35C1/ARV1/AQP3/CHRNB1/SLC26A11/SLC4A2/TIMM22/ATG9B/TPCN1/ORAI3/SLC25A51/SLC35A2/NDUFB3/ATP5PB/TMEM120A/MPV17/NDUFS6/NDUFA12/PEX6/TOMM40L/TIMM10B/ATP13A1/SLC38A7/SLC25A33/COX5A/NDUFB6/SLC27A1/RALBP1/NDUFS7/SLC43A1/ATP13A2/VDAC1/SLCO3A1/ATP2B4/KCNMB4/ABCA2/PEX2/PLEKHA8/SLC48A1/SLC12A9/MFSD14B/SLC25A44/TMEM184C/CLCN3/LASP1/SLC39A4/MFSD1/SLC16A1/ABCA1/CPTP/CLIC1/SLC5A3/ATP1A3/SLC35A5/SLC46A3/SLC39…	CD4 Naive	Negative	0
BP	GO:0032640	tumor necrosis factor production	51	-0.593614	-2.15446	4.63212e-06	0.00381378	0.00355536	1557	tags=51%, list=20%, signal=41%	ACP5/IL23A/TRIM27/SASH3/TGFB1/MYD88/PTPRJ/TLR1/GPR18/PYCARD/OAS2/PSEN1/RIPK2/IL27RA/POMC/TMEM106A/FADD/OAS1/SPHK2/PTPN22/IFIH1/ZC3H12A/RARA/BCL3/NFKBIL1/IFNGR1	CD4 Naive	Negative	0
BP	GO:1990874	vascular associated smooth muscle cell proliferation	16	0.734015	2.10515	0.000168691	0.0443281	0.0423398	660	tags=69%, list=17%, signal=57%	CDKN1A/GNA12/MDM2/MEF2D/CDKN1B/MAP3K7/GNA13/RBM10/MEF2C/FOXJ2/JAK2	cDC2	Positive	0
BP	GO:0001944	vasculature development	127	0.400093	1.81656	0.00016841	0.0443281	0.0423398	619	tags=28%, list=16%, signal=25%	TIPARP/VEGFA/ID1/NR4A1/PTGS2/SOX4/MIB1/RAPGEF2/EGR1/STIM1/PPP3CB/SIRT1/FBXW7/MDM2/C1GALT1/ATF2/RUNX1/JUP/OTULIN/HIF1A/TGFBI/PIK3CG/NUS1/AGO2/JMJD8/SETD2/HMOX1/IL18/NAA15/VHL/GNA13/MEF2C/ZMIZ1/VASH1/FOXJ2/MED1	cDC2	Positive	0
BP	GO:0019079	viral genome replication	60	-0.520994	-1.94053	0.000120604	0.0229149	0.0213621	627	tags=25%, list=8%, signal=23%	OAS2/ZBED1/RSAD2/BST2/RNASEL/OAS1/HACD3/BANF1/IFIH1/ZC3H12A/IFIT1/APOBEC3G/ISG15/STOM/PLSCR1	CD4 Naive	Negative	0
BP	GO:0051084	'de novo' post-translational protein folding	23	-0.695792	-2.10781	2.91849e-05	0.0130722	0.0123694	879	tags=43%, list=11%, signal=39%	TOR2A/HSPE1/HSPH1/CHCHD4/SELENOF/HSPA1B/HSPA1L/TOR1A/TOR1B/HSPA1A	CD4 Naive	Negative	0.1	SELENOF
MF	GO:0003823	antigen binding	16	0.815606	2.27891	3.54226e-06	0.00309199	0.00292145	30	tags=44%, list=2%, signal=43%	IGLL5/IGKV1-5/IGHG2/IGHG1/IGLC3/IGLC2/IGHG3	Plasmablast	Positive	0.142857	IGLL5
BP	GO:0019724	B cell mediated immunity	22	0.695023	2.14075	0.000344077	0.0400377	0.0378294	31	tags=32%, list=2%, signal=32%	IGLL5/IGHG2/IGHG1/IGLC3/IGLC2/IGHG3/NDFIP1	Plasmablast	Positive	0.142857	IGLL5
MF	GO:0140097	catalytic activity, acting on DNA	32	-0.57568	-1.96218	0.000226507	0.037789	0.0357047	220	tags=38%, list=16%, signal=32%	MCM7/TOP1/MCM5/SMARCA4/PTGES3/SMC3/APEX1/CHD9/RECQL/MCM3/MCM4/PCNA	Plasmablast	Negative	0
BP	GO:0044255	cellular lipid metabolic process	449	-0.321112	-1.5798	1.25243e-05	0.00771342	0.00729872	1747	tags=30%, list=22%, signal=25%	PER2/ACER3/ACAT1/IP6K1/INPPL1/GNPAT/PIGM/MSMO1/OSBP/KAT5/GDE1/CBR1/ARV1/HEXB/SREBF1/DNAJC19/ALG1/HMGCR/ADH5/CDIPT/SLC35C1/ADIPOR2/SPTLC1/NAPEPLD/AASDH/GALC/CES2/ACSL4/PLAA/B3GALT4/ABCD3/ZMPSTE24/PEX2/DECR1/BPNT1/MBOAT7/DPAGT1/PRXL2B/CRLS1/IMPA2/ACAA2/ABHD3/FABP5/ACSF2/PI4K2A/ADIPOR1/CPT2/LYPLA2/MLYCD/SGPP1/SCP2/ALG14/SPHK2/LMF1/CPTP/HSD17B4/IMPA1/LYPLA1/HDHD5/ETNK1/PCYT1A/DPM1/TTC7A/ASAH2B/CERS2/…	CD4 Naive	Negative	0.0444444	PANK2/TM9SF2/SPTLC2/ALOX5AP/HACD3/ERLIN1
BP	GO:0071357	cellular response to type I interferon	35	-0.613364	-2.00319	8.84984e-05	0.0367869	0.0359869	1158	tags=34%, list=14%, signal=30%	CACTIN/TRIM56/RBM47/HDAC4/IRF7/OAS3/OAS2/ISG15/OAS1/IFIH1/FADD/IFIT1	CD14 Mono	Negative	0.166667	IFIH1/IFIT1
CC	GO:0005694	chromosome	155	-0.380589	-1.71671	0.000115337	0.021173	0.0200052	236	tags=27%, list=17%, signal=25%	MAGED1/CBX6/ANP32E/MCM7/POLR2A/TOP1/CARM1/MCM5/SMARCA4/ZBTB38/MKI67/PTGES3/PPP4R2/NOL8/PDS5A/SMC3/HMCES/TFDP1/CBX5/NFYC/TARDBP/PAFAH1B1/APEX1/RBBP7/KRR1/RPA2/EZH2/SMC2/TAF7/KMT5A/CREBZF/CDK4/IRF2/RELA/MPHOSPH10/NASP/SUPT16H/RECQL/MCM3/KDM5D/MCM4/PCNA	Plasmablast	Negative	0
BP	GO:0051276	chromosome organization	71	-0.483481	-1.91282	2.48164e-05	0.0099365	0.00938845	220	tags=28%, list=16%, signal=25%	MCM7/TOP1/MCM5/NUP62/SMARCA4/PTGES3/PTTG1/PDS5A/SMC3/APEX1/CCT5/RPA2/EZH2/SMC2/KMT5A/NASP/RECQL/MCM3/MCM4/PCNA	Plasmablast	Negative	0
BP	GO:0007623	circadian rhythm	86	0.480593	1.92076	3.32907e-05	0.0176208	0.0172376	758	tags=19%, list=9%, signal=17%	NR1D1/ID3/ID1/KLF10/BHLHE40/NR1D2/NFIL3/PER3/ADRB1/AHR/RBM4/PROK2/NRIP1/PTGDS/PER2/MAGED1	CD14 Mono	Positive	0
BP	GO:0002181	cytoplasmic translation	31	0.593618	2.01911	0.000195212	0.0491482	0.0482302	657	tags=35%, list=12%, signal=32%	CPEB2/RPL22L1/MTOR/RBM4/SLBP/MIF4GD/EIF2D/DHX29/RPL26L1/FMR1/EIF2AK4	CD16 Mono	Positive	0
CC	GO:0030659	cytoplasmic vesicle membrane	495	-0.331852	-1.64789	3.67316e-07	0.000967934	0.000915894	1898	tags=34%, list=24%, signal=27%	PACSIN2/DTNBP1/CAMK2D/VPS25/STX17/SYPL1/HLA-G/SNX8/VPS36/VPS35L/USO1/SLC48A1/COPB1/TBC1D24/VPS4B/SEC13/ATP7A/AP2A2/APH1B/SPPL3/GDE1/ICA1/STX7/CPNE3/SNX18/RUFY1/ARRB1/MMD/TMEM165/SNX27/SREBF1/NDUFC2/STX12/SNX30/TMEM199/LMAN1/ATP13A2/CHMP5/NCSTN/VAMP7/SEC23A/CD46/TAP2/STAM2/PXK/NAPEPLD/SCARB2/VPS37A/AP3M1/VPS35/BCL2L1/RAB8B/RMC1/SNX1/SYNGR2/GPR18/ZMPSTE24/TFRC/NDRG1/IRF7/TAP1/CD274/LAMTOR2/EHD3/SLC…	CD4 Naive	Negative	0.0240964	CLCN3/ARL8B/SLC9A6/TM9SF2
BP	GO:0098542	defense response to other organism	396	-0.345031	-1.68755	8.37464e-07	0.00103155	0.000976086	1363	tags=25%, list=18%, signal=22%	IL6R/DDX60/PPP6C/RELA/BCL2L1/TRAFD1/UBE2L6/SAMD9/PYCARD/PRKDC/ZMPSTE24/CASP6/IL23A/IRF7/ZDHHC12/APOBEC3F/APOBEC3C/JAK2/BNIP3/WIPI2/YTHDF3/TMEM43/RBM14/NMI/LYAR/ELMOD2/CRTAM/AKAP1/CPTP/HRAS/TUSC2/TMED1/NDUFAF4/IFI44L/RAB2B/SUSD4/KLRG1/IL27RA/PRKCE/CFP/IFITM3/CGAS/PRKCD/RSAD2/ARMC5/IL1RAP/SH2D1A/ITCH/POLR3F/OAS2/GBP5/IRF2/TIFA/CEBPG/HSPA1B/SLC9A9/MAP3K5/GBP1/APOBEC3G/SDHAF4/TRIM5/TRIM59/GCH1/RNF166…	CD4 Naive	Negative	0.0408163	RNASEL/IFIH1/ARL8B/IFNGR1
BP	GO:0140546	defense response to symbiont	175	-0.460008	-2.05264	2.63441e-08	6.97197e-05	6.82035e-05	991	tags=25%, list=12%, signal=23%	TRIM27/BCL2L1/NLRX1/DDX60/TRIM52/DUS2/TLR2/APOBEC3G/IFI44L/POLR3K/APOBEC3F/BNIP3/IRF7/NCBP1/TLR8/LILRA4/RIPK3/TRIM5/HERC5/OAS3/OAS2/NCK1/CGAS/GBP1/RNASE2/SLFN11/ISG15/OAS1/RSAD2/CPTP/DHX58/AIM2/TLR7/IRF2/ADARB1/IFIH1/FADD/SLFN13/TRIM21/RNASEL/IFIT3/IFIT2/RTP4/IFIT1	CD14 Mono	Negative	0.0909091	IRF2/IFIH1/TRIM21/IFIT1
BP	GO:0051607	defense response to virus	175	-0.460008	-2.05264	2.63441e-08	6.97197e-05	6.82035e-05	991	tags=25%, list=12%, signal=23%	TRIM27/BCL2L1/NLRX1/DDX60/TRIM52/DUS2/TLR2/APOBEC3G/IFI44L/POLR3K/APOBEC3F/BNIP3/IRF7/NCBP1/TLR8/LILRA4/RIPK3/TRIM5/HERC5/OAS3/OAS2/NCK1/CGAS/GBP1/RNASE2/SLFN11/ISG15/OAS1/RSAD2/CPTP/DHX58/AIM2/TLR7/IRF2/ADARB1/IFIH1/FADD/SLFN13/TRIM21/RNASEL/IFIT3/IFIT2/RTP4/IFIT1	CD14 Mono	Negative	0.0909091	IRF2/IFIH1/TRIM21/IFIT1
BP	GO:0006974	DNA damage response	91	-0.433251	-1.79533	0.000403141	0.0424783	0.0401354	256	tags=32%, list=18%, signal=28%	USP10/BAX/USP28/MCM7/PSMD14/CDC5L/MCM5/SMARCA4/ZBTB38/PPP4R2/PTTG1/PDS5A/SMC3/HMCES/CBX5/PRKCD/APEX1/XIAP/PTPN11/RPA2/TIPRL/TAF7/KMT5A/CASP3/SUPT16H/RECQL/MCM3/MCM4/PCNA	Plasmablast	Negative	0
BP	GO:0006259	DNA metabolic process	120	-0.429253	-1.83748	5.06475e-05	0.0144852	0.0136863	206	tags=27%, list=15%, signal=25%	TOP1/PSMD14/CDC5L/CARM1/DNAJC2/MCM5/SMARCA4/ZBTB38/PTGES3/PPP4R2/PTTG1/PDS5A/SMC3/HMCES/TFDP1/HNRNPAB/PRKCD/APEX1/CCT5/RBBP7/RPA2/EZH2/TAF7/KMT5A/NASP/SUPT16H/RECQL/RRM2/MCM3/TYMS/MCM4/PCNA	Plasmablast	Negative	0
BP	GO:0006260	DNA replication	38	-0.626678	-2.23332	4.63335e-06	0.00309199	0.00292145	220	tags=45%, list=16%, signal=39%	MCM7/TOP1/CARM1/DNAJC2/MCM5/ZBTB38/PDS5A/SMC3/RBBP7/RPA2/NASP/SUPT16H/RECQL/RRM2/MCM3/MCM4/PCNA	Plasmablast	Negative	0
MF	GO:0001217	DNA-binding transcription repressor activity	78	0.51264	2.1027	2.23196e-06	0.00504089	0.00494673	959	tags=45%, list=17%, signal=38%	NR1D1/BHLHE40/ZBTB10/NFIL3/NR1D2/ZBTB1/ZBTB2/ZBTB37/ATF3/PLAGL1/MXD1/FOXO3/ZNF281/ERF/MXI1/ZBTB14/ZC3H8/REST/ZFP90/ZFHX3/ZNF350/KLF12/ZBTB21/MYPOP/TCF3/ZNF263/MAFK/HIVEP1/SKI/MNT/BATF3/THAP11/BACH1/ZNF131/PURB	CD16 Mono	Positive	0
MF	GO:0001227	DNA-binding transcription repressor activity, RNA polymerase II-specific	76	0.518614	2.13254	1.22137e-06	0.00504089	0.00494673	959	tags=46%, list=17%, signal=39%	NR1D1/BHLHE40/ZBTB10/NFIL3/NR1D2/ZBTB1/ZBTB2/ZBTB37/ATF3/PLAGL1/MXD1/FOXO3/ZNF281/ERF/MXI1/ZBTB14/ZC3H8/REST/ZFP90/ZFHX3/ZNF350/KLF12/ZBTB21/MYPOP/TCF3/ZNF263/MAFK/HIVEP1/SKI/MNT/BATF3/THAP11/BACH1/ZNF131/PURB	CD16 Mono	Positive	0
MF	GO:0004866	endopeptidase inhibitor activity	26	0.691871	2.14848	2.46621e-05	0.0145041	0.0141887	715	tags=35%, list=8%, signal=32%	THBS1/BIN1/ITIH4/CRIM1/TIMP1/PRNP/SERPINF1/C5/PTTG1	CD14 Mono	Positive	0
MF	GO:0061135	endopeptidase regulator activity	33	0.612294	2.00376	9.03514e-05	0.0367869	0.0359869	715	tags=30%, list=8%, signal=28%	THBS1/BIN1/ITIH4/CRIM1/ABCA2/TIMP1/PRNP/SERPINF1/C5/PTTG1	CD14 Mono	Positive	0
CC	GO:0010008	endosome membrane	283	-0.359143	-1.70303	2.20817e-05	0.0108797	0.0102947	1715	tags=32%, list=22%, signal=26%	ATP7A/AP2A2/APH1B/STX7/SNX18/RUFY1/MMD/TMEM165/SNX27/STX12/SNX30/ATP13A2/CHMP5/NCSTN/VAMP7/STAM2/PXK/NAPEPLD/SCARB2/VPS37A/VPS35/RAB8B/RMC1/SNX1/ZMPSTE24/TFRC/NDRG1/IRF7/CD274/LAMTOR2/EHD3/RAB5B/UBAP1/ZFYVE28/SLC29A3/PI4K2A/YIPF1/VPS37B/RAB22A/CPTP/STX6/CLTA/ATP6AP1/MITD1/IFITM3/SLC39A4/RAB12/RNF13/NPC1/ITCH/RAB11FIP4/CLCN3/VAC14/SNX12/CHMP2B/LAMTOR3/LAMP2/RABEPK/MTMR2/HLA-DOB/GIMAP5/SLC9A9/RAB35…	CD4 Naive	Negative	0.043956	CLCN3/ARL8B/SLC9A6/TM9SF2
BP	GO:0060429	epithelium development	66	-0.476733	-1.87127	0.000332605	0.0400377	0.0378294	334	tags=42%, list=24%, signal=34%	CDK6/TSG101/HDAC2/HECTD1/ARID4A/AP3B1/AQP3/BAX/PHACTR4/MAGED1/GRSF1/EXOC5/RALA/RDX/SKI/DLG1/PPP3R1/IPO7/STMN1/PAFAH1B1/ANXA7/ABI1/EZH2/CASP3/PDCD10/RELA/TYMS/PCNA	Plasmablast	Negative	0
MF	GO:0042393	histone binding	25	-0.619595	-1.99285	0.000600673	0.0449319	0.0424536	329	tags=60%, list=24%, signal=47%	HDAC2/SSRP1/TBL1XR1/CBX6/ANP32E/CARM1/DNAJC2/SMARCA4/CKS2/IPO7/CBX5/RBBP7/TAF7/NASP/DNAJC9	Plasmablast	Negative	0
MF	GO:0140375	immune receptor activity	24	-0.666781	-2.04766	0.000152912	0.0342453	0.0324041	1363	tags=54%, list=18%, signal=45%	IL6R/IL2RA/LEPR/IL27RA/CXCR5/CCR7/IL1RAP/HLA-DOB/IL18R1/CD200R1/ACKR3/CR2/IFNGR1	CD4 Naive	Negative	0.0769231	IFNGR1
BP	GO:0006955	immune response	145	0.390038	1.73637	0.000359461	0.0400377	0.0378294	149	tags=19%, list=11%, signal=19%	IGLL5/IGKV1-5/IGHG2/IGHG1/RGS1/PHPT1/IGLC3/GBF1/IGLC2/IGHG3/NDFIP1/CYBA/PELI1/MAVS/YTHDF2/IFNAR1/ATG12/RBCK1/DUSP22/IL16/SELENOS/BIRC2/OTUB1/NBN/CD27/EXOSC9/TNFRSF13B/SHMT2	Plasmablast	Positive	0.0357143	IGLL5
BP	GO:0002376	immune system process	232	0.337991	1.59359	0.000289873	0.0400377	0.0378294	149	tags=16%, list=11%, signal=18%	IGLL5/IGKV1-5/IGHG2/IGHG1/RGS1/RHOH/PHPT1/IGLC3/TRIB1/GBF1/IGLC2/RUBCN/EIF6/PRDX2/B4GALT1/IGHG3/NDFIP1/CYBA/HAX1/CTSD/PELI1/CMTM7/TMOD3/MAVS/YTHDF2/IFNAR1/ATG12/RBCK1/DUSP22/IL16/SELENOS/BIRC2/OTUB1/NBN/CD27/EXOSC9/TNFRSF13B/SHMT2	Plasmablast	Positive	0.0263158	IGLL5
CC	GO:0019814	immunoglobulin complex	11	0.886016	2.23724	3.86965e-06	0.00309199	0.00292145	30	tags=64%, list=2%, signal=63%	IGLL5/IGKV1-5/IGHG2/IGHG1/IGLC3/IGLC2/IGHG3	Plasmablast	Positive	0.142857	IGLL5
BP	GO:0016064	immunoglobulin mediated immune response	22	0.695023	2.14075	0.000344077	0.0400377	0.0378294	31	tags=32%, list=2%, signal=32%	IGLL5/IGHG2/IGHG1/IGLC3/IGLC2/IGHG3/NDFIP1	Plasmablast	Positive	0.142857	IGLL5
BP	GO:0008610	lipid biosynthetic process	332	-0.339186	-1.62871	2.0573e-05	0.0108797	0.0102947	941	tags=24%, list=12%, signal=22%	LBR/BPNT1/MBOAT7/PRXL2B/CRLS1/IMPA2/ACAA2/ABHD3/FABP5/PI4K2A/MLYCD/SGPP1/SCP2/SPHK2/ERG28/IMPA1/HDHD5/ETNK1/PCYT1A/DPM1/TTC7A/CERS2/SGPL1/HACD4/PIP4K2C/PRKCD/ACSL5/ELOVL1/ST8SIA4/NDUFAB1/PNPLA8/ARMC5/ACSL3/PRMT3/VAC14/ABHD4/MID1IP1/MVK/PDSS1/MTMR2/LPCAT3/GSTM4/SLC27A1/ITPKC/ABHD2/LPGAT1/KDSR/LCLAT1/PLPP1/OXSM/PIGS/ST8SIA1/SQLE/GGPS1/OSBPL1A/SRD5A1/PIK3R4/SPTSSA/HMGCS1/CHP1/PIK3CG/CEACAM1/ABHD5/OR…	CD4 Naive	Negative	0.0506329	TM9SF2/SPTLC2/HACD3/ERLIN1
BP	GO:1903047	mitotic cell cycle process	82	-0.451527	-1.83032	0.000116335	0.021173	0.0200052	195	tags=28%, list=14%, signal=26%	EXOC5/NUP62/RDX/SMARCA4/CKS2/MKI67/SMC3/DLG1/CDC25B/TFDP1/STMN1/PAFAH1B1/RPA2/EZH2/SMC2/KMT5A/CDK4/UBE2S/APPL1/RRM2/MCM3/MCM4/PCNA	Plasmablast	Negative	0
MF	GO:0140678	molecular function inhibitor activity	158	0.393696	1.72924	5.00182e-05	0.0240678	0.0235444	1328	tags=27%, list=16%, signal=23%	ID3/THBS1/BIN1/SMAD7/DDIT3/ID1/ITIH4/CRIM1/CDKN1C/PHACTR1/CDKN2D/TRIB1/TIMP1/ITPRIP/CPEB2/PPP1R9B/BEX4/CDKN1A/PRNP/MBIP/NEDD4L/TRIB3/SERPINF1/C5/MTRNR2L3/PTTG1/DNAJC3/PRKRIP1/PDE6G/STX8/PPP1R14B/OAZ2/SLC30A1/DDX21/PHPT1/CDKN1B/IPO5/LMTK2/PRKAG2/SKI/CHP1/RECK	CD14 Mono	Positive	0.047619	SMAD7/DDIT3
BP	GO:0051253	negative regulation of RNA metabolic process	435	0.311847	1.63173	6.44458e-06	0.00727755	0.00714162	1502	tags=38%, list=27%, signal=30%	NR1D1/BHLHE40/THRA/PLK3/ZBTB10/NFIL3/NR1D2/ZBTB1/BAG4/SMAD7/PHC1/NAF1/ING1/ZBTB2/TRIM11/FNIP1/ZNF639/TENT5A/KLF10/ZBTB37/KLF11/ATF3/FOXN3/SCML1/PLAGL1/MXD1/FOXO3/ZNF281/ERF/ARID5B/MXI1/ZBTB14/ZC3H8/MEPCE/RNF168/RLIM/ATXN1L/REST/DHRS7B/PHC2/ZFP90/ZFHX3/ZNF296/MDM2/ZNF350/FMR1/NBAS/KLF12/DNMT3A/RCOR3/LARP1/SIRT7/ZBTB21/ZCCHC17/PEX14/CBFB/MYPOP/AEBP2/KAT7/IGF2BP2/MCPH1/AHR/TCF3/EZH2/TNF/SAP30/NAB1/Z…	CD16 Mono	Positive	0
BP	GO:0000122	negative regulation of transcription by RNA polymerase II	423	0.316087	1.54122	2.14075e-05	0.0145041	0.0141887	1322	tags=22%, list=16%, signal=19%	NR1D1/ID3/BIN1/SMAD7/HIC1/ATF3/DDIT3/ID1/KLF10/MAFF/ZBTB10/BATF3/BHLHE40/NR1D2/ZFPM1/HOXB3/ZBTB16/PLK3/NFIL3/PER3/CDKN1C/ZBTB21/APBB1/SOX12/ZBTB5/GZF1/CXXC5/ZBTB2/KLF11/ZBTB1/ZNF136/ZNF281/ZNF439/KAT2A/ZBTB33/IKZF5/MBIP/MIER3/HIVEP1/RLIM/CITED2/NRIP1/TRAF6/ING1/LCOR/ZNF669/TRIB3/ACVR2B/FOXO3/ZNF487/MTA3/NR4A3/SOX4/HDAC5/STRAP/DDX20/COPS2/ZNF350/PER2/MAGED1/CIITA/BACH1/HIPK2/MDM2/MAFB/ZBTB39/JAZF1…	CD14 Mono	Positive	0.0326087	SMAD7/DDIT3/ZBTB10
BP	GO:0045071	negative regulation of viral genome replication	29	-0.688488	-2.15755	5.43052e-06	0.00574875	0.00562373	792	tags=38%, list=9%, signal=34%	APOBEC3G/APOBEC3F/MORC2/OAS3/OAS2/ISG15/OAS1/RSAD2/IFIH1/RNASEL/IFIT1	CD14 Mono	Negative	0.181818	IFIH1/IFIT1
MF	GO:0003676	nucleic acid binding	403	-0.289916	-1.45933	0.000460999	0.0434595	0.0410624	228	tags=21%, list=16%, signal=25%	CBX6/SNRPG/EIF3J/FKBP3/FAM98A/MCM7/GRSF1/IMP3/ZNF24/GTF3C6/POLR2A/TOP1/AHCYL1/MRPS18C/CDC5L/EIF1AX/MRPL3/CARM1/DNAJC2/MCM5/RDX/SMARCA4/ZFAND6/CEBPZ/ZBTB38/SKI/MKI67/SLIRP/MRPS14/LSM2/PDCD5/NUDT5/SNRPB2/NOL8/SMC3/ZNF22/ZNF770/HMCES/PUF60/TFDP1/POLR2E/NFYC/BST2/LSM5/SRP68/TARDBP/HNRNPAB/APEX1/RYBP/CAPRIN1/C1D/CHD9/METAP2/SNRPB/ANXA7/CCT5/RBBP7/KRR1/GTF2A1/RPA2/EZH2/YWHAG/LBR/CCDC47/NSRP1/SMC2/TAF7/…	Plasmablast	Negative	0
BP	GO:0055086	nucleobase-containing small molecule metabolic process	307	-0.328344	-1.56493	0.000179827	0.0369169	0.0349321	1498	tags=27%, list=19%, signal=23%	DHODH/RRM2B/MGAT1/GPD1L/NDUFA12/ERH/TALDO1/NANS/ACSL4/NDUFS7/PANK4/AK2/PRPS1/NAXD/DLAT/AMDHD2/NME6/GART/BPNT1/UNG/DPAGT1/APOBEC3F/APOBEC3C/SULT1B1/SLC25A25/ACSF2/ATP5PB/EXTL2/UMPS/ENPP4/MLYCD/SPHK2/ALDH6A1/NPR2/PAPSS1/ACOT9/HSD17B4/HPRT1/AK6/DPM1/SLC25A13/NDUFB3/PDE4B/SHMT1/NOS3/SDHD/ACSL5/ELOVL1/DHFR2/NDUFAB1/RFK/ACSL3/MCCC2/DCTPP1/PDE9A/ASMTL/MVK/HSPA1B/PGD/CTPS1/APOBEC3G/PANK2/OXSM/ICMT/RPE/ND…	CD4 Naive	Negative	0.060241	PANK2/TBPL1/PDHB/GNPDA1/GLRX
CC	GO:0005654	nucleoplasm	466	-0.309842	-1.57388	1.81215e-05	0.00906983	0.00856958	438	tags=41%, list=31%, signal=42%	SRP54/SENP6/CBFB/PSMA3/PCM1/CHD7/SNRPD3/DDX1/SINHCAF/IMP4/UBA2/RBM15B/UQCRC2/THUMPD1/PSMD12/CLNS1A/NOP14/SF3A1/NDUFAB1/INPP4A/IPO5/PBRM1/AIM2/PSMB6/USP1/DECR1/RBX1/RAB11FIP2/PSMD1/GLO1/MED4/XRCC6/TCERG1/TDG/DDB1/BTBD1/SUPT5H/IRF4/CMPK1/PPM1G/DENND1B/CDK6/CHTOP/NOP10/SNRPA/ILF2/RPS19BP1/CDK2AP2/PDS5B/PSMD11/HDAC2/CPSF2/HECTD1/MAPK6/TAP2/WAPL/NDUFB6/PPP1CB/SSRP1/WIPI2/ITCH/PRDX3/ARID4A/TMA16/MLX/US…	Plasmablast	Negative	0
BP	GO:0006082	organic acid metabolic process	405	-0.316874	-1.55125	4.80367e-05	0.0181854	0.0172077	1452	tags=26%, list=19%, signal=23%	ADIPOR2/DARS2/FARSA/AASDH/CES2/ACSL4/PLAA/ALDOC/ABCD3/PYCARD/PEX2/DLAT/AMDHD2/DECR1/GART/BPNT1/AARS2/VDAC1/PRXL2B/GSTO1/GCLC/ACAA2/HARS2/ABHD3/SULT1B1/FABP5/ACSF2/BCKDK/ADIPOR1/APIP/PGM1/CPT2/LYPLA2/LIPT1/EARS2/MLYCD/SCP2/ALDH6A1/L2HGDH/PAPSS1/HSD17B4/ARL2/LYPLA1/ABAT/SLC25A13/AASDHPPT/PRKCE/SLC25A44/SHMT1/SLC25A12/NOS3/SGPL1/HACD4/ACSL5/ELOVL1/DHFR2/QDPR/NDUFAB1/CHST14/PNPLA8/NPC1/MTLN/GCSH/ACSL…	CD4 Naive	Negative	0.0560748	PANK2/ALOX5AP/PDHB/GNPDA1/HACD3/ERLIN1
BP	GO:1901615	organic hydroxy compound metabolic process	213	-0.35249	-1.61989	0.000268762	0.0472924	0.0447498	1747	tags=34%, list=22%, signal=27%	PER2/ACER3/IP6K1/ATP7A/MSMO1/OSBP/GDE1/ARV1/GATA3/SREBF1/ALG1/HMGCR/ADH5/SPTLC1/NAPEPLD/MBTPS2/VPS35/SLC5A3/GPD2/ABCD3/APOL2/NSDHL/FDXR/LBR/DPAGT1/IMPA2/LEPR/ACAA2/LIMA1/SULT1B1/SGPP1/SCP2/ALG14/SPHK2/OPN3/AKR7A2/ERG28/IMPA1/HPRT1/ABCA1/ABAT/DPM1/QDPR/TKTL1/NPC1/PDXK/MVK/LPCAT3/ITPKC/COMT/PLPP1/PANK2/GCH1/SQLE/FECH/IPPK/ALG2/OSBPL1A/SRD5A1/SPTSSA/HMGCS1/APOL1/SOAT1/PNPO/LDLR/MINPP1/DOLPP1/SPTLC2/…	CD4 Naive	Negative	0.0555556	PANK2/SOAT1/SPTLC2/ERLIN1
BP	GO:0019637	organophosphate metabolic process	481	-0.304162	-1.5057	7.67855e-05	0.020432	0.0193335	1441	tags=25%, list=19%, signal=21%	SPTLC1/NAPEPLD/GPD1L/NDUFA12/TALDO1/ACSL4/PLAA/NDUFS7/PANK4/ALDOC/GPD2/AK2/PRPS1/NAXD/DLAT/NME6/GART/BPNT1/MBOAT7/UNG/CRLS1/IMPA2/MOCS3/ABHD3/SULT1B1/SLC25A25/SLC19A2/FABP5/ACSF2/ATP5PB/PI4K2A/UMPS/MLYCD/SGPP1/SPHK2/NPR2/PAPSS1/ACOT9/HSD17B4/IMPA1/HPRT1/HDHD5/ETNK1/PCYT1A/AK6/DPM1/SLC25A13/TTC7A/NDUFB3/PDE4B/SHMT1/NOS3/PFKFB3/PIP4K2C/SDHD/PRKCD/ACSL5/ELOVL1/NDUFAB1/NFS1/PNPLA8/RFK/ACSL3/MCCC2/DCT…	CD4 Naive	Negative	0.0338983	PANK2/TBPL1/SPTLC2/PDHB
MF	GO:0016667	oxidoreductase activity, acting on a sulfur group of donors	34	-0.592044	-1.98785	0.000240915	0.0439625	0.0415989	1130	tags=38%, list=15%, signal=33%	QSOX1/GSTO1/CHCHD4/TXN/MSRB2/TXNRD1/PDIA6/SUMF1/SESN2/SCO2/TXNDC17/GLRX/PRDX3	CD4 Naive	Negative	0.153846	GLRX/PRDX3
BP	GO:0043436	oxoacid metabolic process	403	-0.317891	-1.55387	5.44177e-05	0.0181854	0.0172077	1452	tags=27%, list=19%, signal=23%	ADIPOR2/DARS2/FARSA/AASDH/CES2/ACSL4/PLAA/ALDOC/ABCD3/PYCARD/PEX2/DLAT/AMDHD2/DECR1/GART/BPNT1/AARS2/VDAC1/PRXL2B/GSTO1/GCLC/ACAA2/HARS2/ABHD3/SULT1B1/FABP5/ACSF2/BCKDK/ADIPOR1/APIP/PGM1/CPT2/LYPLA2/LIPT1/EARS2/MLYCD/SCP2/ALDH6A1/L2HGDH/PAPSS1/HSD17B4/ARL2/LYPLA1/ABAT/SLC25A13/AASDHPPT/PRKCE/SLC25A44/SHMT1/SLC25A12/NOS3/SGPL1/HACD4/ACSL5/ELOVL1/DHFR2/QDPR/NDUFAB1/CHST14/PNPLA8/NPC1/MTLN/GCSH/ACSL…	CD4 Naive	Negative	0.0560748	PANK2/ALOX5AP/PDHB/GNPDA1/HACD3/ERLIN1
MF	GO:0030414	peptidase inhibitor activity	26	0.691871	2.14848	2.46621e-05	0.0145041	0.0141887	715	tags=35%, list=8%, signal=32%	THBS1/BIN1/ITIH4/CRIM1/TIMP1/PRNP/SERPINF1/C5/PTTG1	CD14 Mono	Positive	0
BP	GO:0048008	platelet-derived growth factor receptor signaling pathway	26	-0.721602	-2.25488	2.02901e-06	0.0104677	0.0101814	1081	tags=46%, list=13%, signal=40%	HIP1/FER/SMPD3/PTPN12/ARID5B/PDGFB/HIP1R/PTGIR/LRP1/TIPARP/CSRNP1/NR4A3	CD4 TCM	Negative	0
BP	GO:0050679	positive regulation of epithelial cell proliferation	46	0.604482	2.17187	9.40484e-06	0.0466104	0.0448463	898	tags=33%, list=12%, signal=29%	AREG/NR4A3/MDK/TNF/NR4A1/CDC42/MYC/NME1/SAAL1/NRAS/PDCL3/RUNX2/HMOX1/B4GALT1/PPP1R16B	NK	Positive	0
BP	GO:0060760	positive regulation of response to cytokine stimulus	24	-0.662049	-2.03313	0.000163605	0.035047	0.0331627	525	tags=33%, list=7%, signal=31%	HSPA1B/IFIH1/FADD/RIPK2/TBK1/TRIM32/CSF1/HSPA1A	CD4 Naive	Negative	0.125	IFIH1
CC	GO:0032993	protein-DNA complex	101	-0.445946	-1.87014	7.73995e-05	0.0172171	0.0162675	339	tags=41%, list=24%, signal=33%	CDK2AP2/PDS5B/HDAC2/TCF4/WAPL/SSRP1/KLF13/ARID4A/MLX/TMPO/MAGED1/CBX6/ANP32E/MCM7/TOP1/MCM5/SMARCA4/PPP4R2/PDS5A/SMC3/TFDP1/CBX5/NFYC/TARDBP/RBBP7/GTF2A1/RPA2/EZH2/SMC2/TAF7/KMT5A/CREBZF/CDK4/IRF2/RELA/NASP/SUPT16H/MCM3/KDM5D/MCM4/PCNA	Plasmablast	Negative	0
BP	GO:0071824	protein-DNA complex organization	87	-0.435899	-1.78422	0.00050343	0.0437321	0.04132	375	tags=44%, list=27%, signal=34%	MED4/ATG5/TDG/DDB1/SUPT5H/IRF4/CHTOP/HDAC2/TCF4/SSRP1/ARID4A/UBR5/UBTF/TBL1XR1/CBX6/ANP32E/TOP1/CARM1/DNAJC2/SMARCA4/MKI67/NUDT5/CBX5/RYBP/CHD9/RBBP7/GTF2A1/EZH2/TAF7/KMT5A/CREBZF/PSMC6/RELA/NASP/DNAJC9/SUPT16H/LMNB1/KDM5D	Plasmablast	Negative	0
BP	GO:0032101	regulation of response to external stimulus	324	-0.331234	-1.6303	1.83757e-05	0.0118576	0.0116361	1064	tags=27%, list=19%, signal=24%	CD81/SYT11/UNC93B1/TRIM5/MAP3K7/NEK7/DDX60/MED1/HLA-G/UFL1/IRF7/ZDHHC12/GFER/ANKRD17/SBNO2/APOBEC3G/STK39/IL16/LPCAT3/UBASH3B/STX4/SHARPIN/HDAC6/RNF26/CACTIN/TICAM1/CRTAM/OAS3/CHUK/POLR3F/TRAF3/MICB/ISG15/PRKCD/IFIH1/NAIP/TLR1/RHBDF2/FCGR2B/HGF/RIPK1/PRKD2/NPLOC4/CERS2/TKFC/ERAP1/NCF1/HPSE/NFKB1/DHX33/TLR7/NOD1/IKBKE/SCIMP/INPP5F/HSPA1A/JAK2/SASH1/FAM3A/DTX3L/PPARA/SEMA4B/HERC5/RNF185/RSAD2/TNFAI…	CD16 Mono	Negative	0
BP	GO:0048660	regulation of smooth muscle cell proliferation	11	0.815604	2.05945	0.000359979	0.0400377	0.0378294	32	tags=27%, list=2%, signal=27%	ERN1/TRIB1/MEF2D	Plasmablast	Positive	0
BP	GO:0032680	regulation of tumor necrosis factor production	53	-0.529465	-1.93995	0.00019643	0.0372235	0.0352222	1396	tags=38%, list=18%, signal=31%	OAS3/SASH3/GPR18/PYCARD/IL23A/JAK2/SPHK2/IL27RA/OAS2/PTPRJ/RARA/OAS1/IFIH1/BCL3/FADD/PSEN1/NFKBIL1/PTPN22/RIPK2/IFNGR1	CD4 Naive	Negative	0.1	IFIH1/IFNGR1
BP	GO:0009607	response to biotic stimulus	489	-0.299873	-1.53869	3.87721e-05	0.0166314	0.0163207	1284	tags=31%, list=23%, signal=27%	EXOSC5/TLR8/CGAS/PIK3R6/NFKB2/RBM14/GBF1/MLKL/TMEM43/GBP3/IL6R/PIK3CG/PPP1R11/CSF2RB/ZDHHC5/CD84/PTPRJ/OAS1/TLR2/C1RL/EMILIN2/STXBP3/EIF2AK2/PPM1D/TMEM106A/CDK4/PAF1/OTUD5/SENP7/SYT11/UNC93B1/TRIM5/MAP3K7/NEK7/DDX60/MED1/HLA-G/DAPK1/KYNU/IRF7/UPF1/ZDHHC12/GFER/MAP2K7/BST2/TOLLIP/ANKRD17/OAS2/SBNO2/APOBEC3G/CHID1/STX4/SHARPIN/RNF26/CACTIN/TICAM1/IFNAR2/CRTAM/OAS3/CHUK/APOBEC3C/GCH1/MAP3K5/CEBPG/PO…	CD16 Mono	Negative	0.00649351	IFIT3
BP	GO:0043207	response to external biotic stimulus	479	-0.298376	-1.52793	4.05015e-05	0.0166314	0.0163207	1284	tags=32%, list=23%, signal=27%	EXOSC5/TLR8/CGAS/PIK3R6/NFKB2/RBM14/GBF1/MLKL/TMEM43/GBP3/IL6R/PIK3CG/PPP1R11/CSF2RB/ZDHHC5/CD84/OAS1/TLR2/C1RL/EMILIN2/STXBP3/EIF2AK2/PPM1D/TMEM106A/CDK4/PAF1/OTUD5/SENP7/SYT11/UNC93B1/TRIM5/MAP3K7/NEK7/DDX60/MED1/HLA-G/DAPK1/KYNU/IRF7/UPF1/ZDHHC12/GFER/MAP2K7/BST2/TOLLIP/ANKRD17/OAS2/SBNO2/APOBEC3G/CHID1/STX4/SHARPIN/RNF26/CACTIN/TICAM1/IFNAR2/CRTAM/OAS3/CHUK/APOBEC3C/GCH1/MAP3K5/CEBPG/POLR3F/T…	CD16 Mono	Negative	0.00662252	IFIT3
BP	GO:0009725	response to hormone	65	-0.503331	-1.96805	3.63552e-05	0.0121305	0.0114615	202	tags=34%, list=14%, signal=30%	AHCYL1/CARM1/PTPRA/RDX/SMARCA4/PTGES3/PIK3C2A/PRKCD/TOMM70/RBBP7/PTPN11/YWHAG/TAF7/OSBPL8/CASP3/RELA/APPL1/ARPC1B/KDM5D/RAB31/TYMS/PCNA	Plasmablast	Negative	0
BP	GO:0009615	response to virus	215	-0.428454	-1.96024	4.54095e-08	8.01174e-05	7.83752e-05	1352	tags=27%, list=16%, signal=23%	DTX3L/NMI/UNC13D/CHUK/RAB2B/IL15/GATA3/TICAM1/TRIM56/IFI44/IFNGR1/TRIM27/BCL2L1/NLRX1/DDX60/TRIM52/DUS2/TLR2/APOBEC3G/IFI44L/POLR3K/APOBEC3F/BNIP3/IRF7/NCBP1/TLR8/LILRA4/RIPK3/TRIM5/HERC5/OAS3/OAS2/NCK1/CGAS/GBP1/RNASE2/SLFN11/ISG15/OAS1/STMN1/RSAD2/CPTP/DHX58/AIM2/TBX21/TLR7/IRF2/ADARB1/IFIH1/FADD/SLFN13/TRIM21/RNASEL/IFIT3/IFIT2/RTP4/IFIT1/CLU	CD14 Mono	Negative	0.0689655	IRF2/IFIH1/TRIM21/IFIT1
CC	GO:0030141	secretory granule	274	-0.385287	-1.8222	5.78585e-07	0.000967934	0.000915894	1059	tags=22%, list=14%, signal=20%	SURF4/PRDX4/TRAPPC1/FABP5/ATP11A/PGM1/FERMT3/B4GALT1/ENPP4/RAB2B/RACGAP1/PSMD11/CFP/SPINK2/TIMP2/PRKCD/EBAG9/SNAPIN/CTSA/NEU1/GYG1/CLCN3/CREG1/PDXK/LAMTOR3/LAMP2/HSPA1B/PTPRJ/ABHD2/BAIAP2/GNS/RAB3D/MLEC/PGRMC1/AGA/PGAM1/VCL/GLB1/ITGA1/SNX10/TOLLIP/CTSD/TOR1A/CEACAM1/HPSE/PNP/PSEN1/APOOL/ATP6V1D/ATP6V0A1/DYNLL1/LPCAT1/PGM2/ATP6V1A/DMXL2/STOM/PLEKHO2/SLC15A4/GCA/HSPA1A	CD4 Naive	Negative	0.0333333	CLCN3/GCA
CC	GO:0099503	secretory vesicle	330	-0.366107	-1.75592	5.89365e-07	0.000967934	0.000915894	1059	tags=22%, list=14%, signal=20%	SURF4/PRDX4/TRAPPC1/FABP5/ATP11A/PGM1/FERMT3/B4GALT1/ENPP4/STX6/CLTA/ATP6AP1/RAB2B/ATP6V1E1/RACGAP1/PDE4B/PSMD11/CFP/SPINK2/TIMP2/RAB12/PRKCD/SLC40A1/EBAG9/SNAPIN/CTSA/NEU1/GYG1/CLCN3/CREG1/PDXK/LAMTOR3/LAMP2/HSPA1B/MTMR2/PTPRJ/ABHD2/BAIAP2/GNS/RAB3D/MLEC/PGRMC1/AGA/PGAM1/VCL/RAB8A/ATP6V1C1/GLB1/ITGA1/SNX10/TOLLIP/CTSD/TOR1A/CEACAM1/HPSE/PNP/PSEN1/APOOL/SYTL2/ATP6V1D/ATP6V0A1/DYNLL1/LPCAT1/PGM2/A…	CD4 Naive	Negative	0.0277778	CLCN3/GCA
MF	GO:1990837	sequence-specific double-stranded DNA binding	347	0.311399	1.58923	5.52643e-05	0.0184172	0.0180732	1354	tags=36%, list=24%, signal=29%	NR1D1/BHLHE40/THRA/ZBTB10/ZBTB24/NFIL3/NR1D2/ZFX/ZBTB1/ZNF92/ZBTB2/MBNL2/ZNF639/KLF10/ZBTB37/FOXO4/VENTX/KLF11/ZNF83/ATF3/FOXN3/MTOR/PLAGL1/MXD1/FOXO3/ZNF281/ARID5B/MXI1/ELK1/OLIG1/CDK9/ZNF581/ZBTB14/ZC3H8/ZNF791/ZNF394/ZNF280D/REST/MCM5/ZFP90/ZNF236/ZNF44/ZFHX3/ZNF296/ZNF350/ZNF644/ZNF90/KLF12/MEF2D/DNMT3A/CCNT1/ZBTB11/MYPOP/ZNF317/KAT7/AHR/TCF3/FOXJ2/ZNF277/EZH2/TNF/ZNF513/NRF1/ZNF263/PRMT5/NFE…	CD16 Mono	Positive	0
BP	GO:0044283	small molecule biosynthetic process	254	-0.353947	-1.65164	4.44707e-05	0.0181854	0.0172077	1301	tags=28%, list=17%, signal=24%	PRPS1/ABCD3/DDB1/NSDHL/PYCARD/UBIAD1/FDXR/LBR/PRXL2B/IMPA2/LEPR/ACAA2/ABHD3/SLC19A2/FABP5/APIP/PGM1/COQ5/MLYCD/SCP2/SPHK2/IMPA1/HPRT1/ABAT/SLC25A13/AASDHPPT/SHMT1/SLC25A12/HACD4/ELOVL1/DHFR2/QDPR/NDUFAB1/CHST14/PNPLA8/RFK/PRMT3/OAT/MID1IP1/FBP1/PDXK/MVK/PDSS1/LPCAT3/GSTM4/PGD/ITPKC/ABHD2/LPGAT1/OXSM/GCH1/IPPK/PGAM1/OSBPL1A/SPTSSA/HMGCS1/SESN2/CEACAM1/PNP/PNPO/PGM2/NT5E/SPTLC2/ALOX5AP/GOT1/HACD3/N…	CD4 Naive	Negative	0.056338	SPTLC2/ALOX5AP/HACD3/ERLIN1
BP	GO:0007416	synapse assembly	30	-0.678662	-2.24054	5.69372e-06	0.0249727	0.0249727	1145	tags=53%, list=20%, signal=43%	CHD4/ADNP/ZDHHC12/WNT7A/FBXO45/SLC25A46/CRK/CRKL/GNPAT/RAP2A/AMIGO2/COLQ/AMIGO1/APP/LRRN3/MDGA1	CD4 TEM	Negative	0
MF	GO:0001067	transcription regulatory region nucleic acid binding	330	0.314135	1.59443	5.70823e-05	0.0184172	0.0180732	1354	tags=37%, list=24%, signal=30%	NR1D1/BHLHE40/THRA/ZBTB10/ZBTB24/NFIL3/NR1D2/ZFX/ZBTB1/ZNF92/ZBTB2/ZNF639/KLF10/ZBTB37/FOXO4/VENTX/KLF11/ZNF83/ATF3/FOXN3/MTOR/PLAGL1/MXD1/FOXO3/ZNF281/ARID5B/MXI1/ELK1/OLIG1/CDK9/ZNF581/ZBTB14/ZC3H8/ZNF791/ZNF394/ZNF280D/REST/ZFP90/ZNF236/ZNF44/ZFHX3/ZNF296/ZNF350/ZNF644/ZNF90/KLF12/MEF2D/DNMT3A/CCNT1/ZBTB11/MYPOP/ZNF317/AHR/TCF3/FOXJ2/ZNF277/EZH2/TNF/ZNF513/NRF1/ZNF263/PRMT5/NFE2L1/DBP/GTF2A1/D…	CD16 Mono	Positive	0
MF	GO:0004888	transmembrane signaling receptor activity	197	-0.402918	-1.83014	3.17155e-06	0.00419675	0.00410549	1373	tags=30%, list=16%, signal=26%	FAS/OSCAR/C5AR2/TLR10/ACVR1/OPRL1/CCRL2/ABCA7/PTPRN2/CSF2RA/ADGRE1/NFAM1/IGSF6/IFNGR1/FPR1/GPR162/P2RY1/TLR2/GPR171/CD300A/FCRL3/CYSLTR1/NPC1/LILRA4/GPR132/TLR1/TLR4/DDR1/TLR5/S1PR1/GPR65/PLXNA2/NRP1/S1PR4/TPRA1/TNFRSF1A/TGFBR3/LPAR6/C3AR1/EFNA4/SPHK2/NTSR1/FCGR1A/S1PR5/F2R/CXCR2/FCRL6/CALCRL/CCR5/HLA-DOB/FGFR1/LPAR1/CD200R1/HLA-DQA2/FZD2/CCR1/FPR2/TREML1/P2RX5/PTPRO	CD14 Mono	Negative	0.0166667	CCR1
MF	GO:0004888	transmembrane signaling receptor activity	119	-0.452105	-1.97567	3.95998e-06	0.00596241	0.00585104	840	tags=29%, list=15%, signal=25%	GPBAR1/IFNAR2/ABCA7/ACVR1B/SIGMAR1/TLR1/IL4R/FCGR2B/FZD1/NFAM1/LMBR1L/IL21R/CSF2RA/LPAR6/PTGIR/ADRB2/IGSF6/ACVR1/PTPRO/OSCAR/TNFRSF1A/GPR65/FGFRL1/IL27RA/TLR4/C3AR1/THBD/FPR1/LILRA4/NPC1/HLA-DQA2/CCR1/MARCO/FPR2	CD16 Mono	Negative	0
BP	GO:0032640	tumor necrosis factor production	53	-0.529465	-1.93995	0.00019643	0.0372235	0.0352222	1396	tags=38%, list=18%, signal=31%	OAS3/SASH3/GPR18/PYCARD/IL23A/JAK2/SPHK2/IL27RA/OAS2/PTPRJ/RARA/OAS1/IFIH1/BCL3/FADD/PSEN1/NFKBIL1/PTPN22/RIPK2/IFNGR1	CD4 Naive	Negative	0.1	IFIH1/IFNGR1

## Sheet: Sheet1
Column	Description
Ontology	BP/MF/CC (Biological Process/ Molecular Function/Cellular Component)
ID	Gene Ontology ID
Description	Description of pathway
setSize	Number of differentially expressed genes that matches reference list of genes in pathway (including non significant differentially expressed genes)
enrichmentScore	Enrichment of pathway
NES	Normalized enrichment score
pvalue	P-value
p.adjust	Adjusted P-value
qvalue	Q-value
rank	The position in the ranked list at which the maximum enrichment score occurred
leading_edge	Defines the three staticstics used to define the leading edge https://www.gsea-msigdb.org/gsea/doc/GSEAUserGuideFrame.html
core_enrichment	subset of genes that contributes most to the enrichment result
CellType	Celltype label by azimuth
expr_dir	enrichment direction of pathway (whether the pathway are enriched by mainly up- or downregulated genes)
count_genes_of_interest	Fraction of core enrichment genes there is part of the significant differentially expressed genes
genes_of_interest	Significant diffenretially expressed genes genes that are part of core enrichment
