# Supplementary material for: Single-cell RNA sequencing highlights the influence of innate and adaptive immune response mechanisms in psoriatic arthritis
Source: Front Immunol. 2025 Feb 27;15:1490051. doi: 10.3389/fimmu.2024.1490051 (PMC11904337; doi:10.3389/fimmu.2024.1490051)
Supplement: Supplementary file 6 [file Table5.xlsx]

## Sheet: Ark1
GSEA comparing PsA-only and healthy controls
Ontology	ID	Description	setSize	enrichmentScore	NES	pvalue	p.adjust	qvalue	rank	leading_edge	core_enrichment	CellType	expr_dir	count_genes_of_interest	genes_of_interest
BP	GO:0009101	glycoprotein biosynthetic process	11	0.839003	2.12683	2.86421e-05	0.0494936	0.0490232	75	tags=45%, list=8%, signal=42%	DDOST/GOLPH3/RPN1/TM9SF2/TMEM59	CD4 Proliferating	Positive	0
BP	GO:0043618	regulation of transcription from RNA polymerase II promoter in response to stress	18	0.792859	2.20709	5.00337e-06	0.00932649	0.00919168	109	tags=28%, list=1%, signal=27%	ATF3/EGR1/DDIT3/HMOX1/CEBPB	NK	Positive	0
MF	GO:0003725	double-stranded RNA binding	16	0.758935	2.14881	1.78203e-05	0.0136444	0.0127556	121	tags=38%, list=7%, signal=35%	OAS2/AGO2/TUBB4B/EIF2AK2/OAS1/RFTN1	Plasmablast	Positive	0
BP	GO:0032922	circadian regulation of gene expression	20	0.676657	2.08211	0.00019488	0.0443281	0.0423398	172	tags=35%, list=4%, signal=34%	PER1/ID1/BHLHE40/ZFHX3/EGR1/SIRT1/HDAC3	cDC2	Positive	0
BP	GO:1903317	regulation of protein maturation	14	0.760572	2.10454	0.00019604	0.0443281	0.0423398	262	tags=43%, list=7%, signal=40%	PRNP/SOX4/RHBDD1/LRRK2/MDM2/RUNX1	cDC2	Positive	0
BP	GO:0006909	phagocytosis	27	-0.680725	-2.30436	5.93244e-06	0.0128437	0.0128437	269	tags=56%, list=20%, signal=45%	BTK/PRKCD/PLD4/CD302/BECN1/GAS6/RAB14/SH3BP1/CLCN3/C1orf43/MESD/SIRPB1/VAV1/ABCA7/NCF4	pDC	Negative	0
BP	GO:0006260	DNA replication	40	0.563397	2.0229	0.000141149	0.0392022	0.0366485	277	tags=45%, list=17%, signal=38%	PCNA/RRM2/SUPT16H/NASP/MCM3/GTPBP4/RECQL/RPA2/TOPBP1/CARM1/RBBP7/CHTF8/MCM7/PPP2CA/FBH1/MCM5/ESCO1/DBF4	Plasmablast	Positive	0
MF	GO:0003700	DNA-binding transcription factor activity	179	0.352107	1.66321	0.000123059	0.0443281	0.0423398	350	tags=18%, list=9%, signal=18%	MAFF/ETV3/NR1D2/CSRNP1/FOSL2/NR4A1/SOX4/BHLHE40/ZFHX3/SKIL/KLF11/EGR1/FOXO3/SKI/CREB5/ZBTB1/ZNF639/JDP2/ZNF787/SP3/ZNF800/PRDM2/MEF2D/ATF2/MXI1/RFXANK/ZNF281/RUNX1/MAFB/KLF10/HIF1A/MNT/TCF3	cDC2	Positive	0.030303	MAFF
BP	GO:0051276	chromosome organization	96	0.463151	1.96397	1.27739e-05	0.0136444	0.0127556	356	tags=39%, list=22%, signal=32%	PCNA/NASP/STAG2/SETDB2/MCM3/RECQL/RPA2/SMC1A/RAB11A/SMC2/NUP62/PTTG1/HAT1/SMARCA4/CHTF8/XRN1/PSMG2/MCM7/PHF10/EZH2/SMARCC1/CEP97/FBH1/CCT5/CHMP2A/MCM5/ESCO1/RAD21/SMARCD1/RPA3/NUDC/PARN/CCT6A/SMC6/PRKDC/CHMP4B/BECN1	Plasmablast	Positive	0
BP	GO:0000122	negative regulation of transcription by RNA polymerase II	218	0.342039	1.64908	0.000110903	0.0443281	0.0423398	357	tags=19%, list=9%, signal=19%	MAFF/ETV3/NR1D2/PER1/CDK6/ING2/VEGFA/ID1/JAZF1/SOX4/BHLHE40/ZFHX3/SKIL/KLF11/RIF1/PCGF1/EGR1/FOXO3/SKI/ZBTB1/CXXC5/SIRT1/ZMYM5/HDAC3/JDP2/MDM2/SP3/PRDM2/ATF2/MXI1/DNAJB1/ZNF281/RUNX1/MAFB/ATXN1/KLF10/HMBOX1/RB1/COPS2/MNT/TCF3/ZMYND8	cDC2	Positive	0.0238095	MAFF
BP	GO:0051253	negative regulation of RNA metabolic process	338	0.305451	1.55319	6.20801e-05	0.0443281	0.0423398	360	tags=17%, list=9%, signal=17%	MAFF/ETV3/NR1D2/PER1/CDK6/ING2/VEGFA/ID1/JAZF1/SOX4/BHLHE40/ZFHX3/SKIL/PHC3/TENT5A/KLF11/RIF1/PCGF1/TENT2/EGR1/FOXO3/SKI/ZNF503/DYRK1A/ZBTB1/CXXC5/LILRB4/SIRT1/IGF2BP2/ZMYM5/ZNF639/HDAC3/JDP2/MDM2/SP3/PRDM2/TENT4B/CDKN1B/ATF2/MXI1/DNAJB1/ZNF281/RUNX1/MAFB/ZMYND11/TLE3/ATXN1/KLF10/LARP1B/HMBOX1/RB1/ZCCHC17/HIF1A/COPS2/MNT/TCF3/ZMYND8/SETDB1	cDC2	Positive	0.0172414	MAFF
BP	GO:0007623	circadian rhythm	43	0.53264	1.97979	0.000306505	0.049092	0.04689	361	tags=30%, list=9%, signal=28%	NR1D2/PER1/ID1/BHLHE40/ZFHX3/EGR1/DYRK1A/SIRT1/FBXW7/HDAC3/KLF10/MAPK9/OPN3	cDC2	Positive	0
BP	GO:0008544	epidermis development	49	0.520043	1.96596	0.000293678	0.049092	0.04689	361	tags=27%, list=9%, signal=24%	MAFF/FOSL2/LATS2/CDKN1A/EMP1/MYSM1/HDAC3/MAFB/SLC4A7/FABP5/ELOVL1/UGCG/OPN3	cDC2	Positive	0.0769231	MAFF
BP	GO:0048525	negative regulation of viral process	24	-0.646336	-2.04766	0.000273911	0.049092	0.04689	389	tags=42%, list=10%, signal=38%	TNIP1/BST2/IFIH1/APOBEC3G/TRIM25/OAS3/OAS2/TRIM13/OAS1/ISG15	cDC2	Negative	0
BP	GO:0006259	DNA metabolic process	139	0.39663	1.77434	0.000170667	0.0392022	0.0366485	448	tags=44%, list=28%, signal=35%	PCNA/TYMS/RRM2/SUPT16H/NASP/MCM3/GTPBP4/RECQL/RPA2/UBE2N/TOPBP1/AKT1/SMC1A/CARM1/NSD2/RBBP7/PTTG1/PRKCD/SMARCA4/USP22/CHTF8/TAF7/USP10/XRN1/MCM7/PPP2CA/PHF10/EZH2/SF3B3/SMARCC1/FBH1/CCT5/MCM5/USP1/PSMD14/ESCO1/DBF4/RAD21/BAX/APOBEC3G/SMARCD1/REXO2/RPA3/PARN/CCT6A/SMC6/PRKDC/TRIP12/MPV17/UBE2V2/CHRAC1/PPP4R2/WAPL/CUL4B/TFDP1/UFL1/ZBTB38/CDC5L/TFRC/SMARCC2/TINF2	Plasmablast	Positive	0
CC	GO:0098687	chromosomal region	65	0.469068	1.85272	0.000244247	0.0467529	0.0437074	484	tags=54%, list=30%, signal=39%	PCNA/STAG2/MCM3/RPA2/SMC1A/RBBP7/HAT1/SMARCA4/MCM7/PPP2CA/PHF10/EZH2/SMARCC1/CHMP2A/MCM5/RAD21/PAFAH1B1/SMARCD1/GATAD2B/CBX5/SMC6/PRKDC/CHMP4B/CHRAC1/WAPL/BAZ1B/DCTN3/RCC2/SMARCC2/TINF2/CLIP1/POLR2B/RAD17/PDS5B/PURA	Plasmablast	Positive	0
CC	GO:0005783	endoplasmic reticulum	289	-0.33766	-1.66524	7.4933e-06	0.0136444	0.0127556	487	tags=40%, list=30%, signal=34%	TMEM147/DDOST/PDCD6IP/TMEM230/PIGT/ALG3/MAN1A1/ACSL4/SURF4/DNAJB9/SLC39A7/TAPBPL/UBQLN1/LRRC59/ZMPSTE24/TRAPPC3/ACAT1/OSBP/SPTSSA/PSENEN/SCFD1/GALNT2/MBTPS1/ATP2A2/SEC24C/TMEM30A/DERL1/RTCB/AHCY/MESD/SRPRA/YKT6/ERGIC2/SEC24D/SEC31A/HSD17B11/CKAP4/UGGT1/FIS1/KDELR2/NUS1/LYPLA1/HYOU1/COPG1/GPX7/SELENOK/SLC30A7/PPIB/C4orf3/UBE2G2/CLIC1/UBXN2A/ADPGK/SSR4/PREB/CPEB4/GOSR2/PARK7/AUP1/MZB1/SEC61A1/ATF6/…	Plasmablast	Negative	0
BP	GO:0007059	chromosome segregation	58	0.511275	1.96645	4.98199e-05	0.0247712	0.0231576	494	tags=55%, list=30%, signal=40%	STAG2/SETDB2/SMC1A/RAB11A/SMC2/NUP62/PTTG1/SMARCA4/MKI67/PSMG2/PHF10/GOLGA8B/CIAO2B/SMARCC1/CEP97/CHMP2A/RAD21/SMARCD1/NUDC/SMC6/CHMP4B/BECN1/CUL3/WAPL/BAZ1B/RCC2/MAPRE1/SMARCC2/KMT5A/ARL8B/SENP6/GOLGA2	Plasmablast	Positive	0
BP	GO:0022402	cell cycle process	145	0.39268	1.76838	5.39208e-05	0.0247712	0.0231576	499	tags=49%, list=31%, signal=37%	PCNA/RRM2/PLEC/STAG2/TIPRL/SETDB2/MCM3/RPA2/GIGYF2/RPS6KB1/TOPBP1/AKT1/SMC1A/RAB11A/CDC25B/SMC2/NUP62/PTTG1/SMARCA4/CHTF8/DLG1/MKI67/PSMG2/PPP2CA/PHF10/EZH2/TMEM14B/RDX/GOLGA8B/CIAO2B/SMARCC1/CEP97/CHMP2A/PSMD13/AURKAIP1/ESCO1/DBF4/RAD21/PAFAH1B1/SMARCD1/NUDC/SMC6/PRKDC/CASP2/PDE4DIP/CHMP4B/BECN1/CUL3/CCNY/PTPN11/WAPL/BAZ1B/DCTN3/RCC2/CUL4B/TFDP1/UFL1/MAPRE1/CDC5L/EXOC5/SMARCC2/KMT5A/CDKN1B/ARL8B…	Plasmablast	Positive	0
BP	GO:0001568	blood vessel development	125	0.395628	1.78246	0.000183679	0.0443281	0.0423398	619	tags=28%, list=16%, signal=24%	TIPARP/VEGFA/ID1/NR4A1/PTGS2/SOX4/MIB1/RAPGEF2/EGR1/STIM1/SIRT1/FBXW7/MDM2/C1GALT1/ATF2/RUNX1/JUP/OTULIN/HIF1A/TGFBI/PIK3CG/NUS1/AGO2/JMJD8/SETD2/HMOX1/IL18/NAA15/VHL/GNA13/MEF2C/ZMIZ1/VASH1/FOXJ2/MED1	cDC2	Positive	0
BP	GO:0001944	vasculature development	127	0.400093	1.81656	0.00016841	0.0443281	0.0423398	619	tags=28%, list=16%, signal=25%	TIPARP/VEGFA/ID1/NR4A1/PTGS2/SOX4/MIB1/RAPGEF2/EGR1/STIM1/PPP3CB/SIRT1/FBXW7/MDM2/C1GALT1/ATF2/RUNX1/JUP/OTULIN/HIF1A/TGFBI/PIK3CG/NUS1/AGO2/JMJD8/SETD2/HMOX1/IL18/NAA15/VHL/GNA13/MEF2C/ZMIZ1/VASH1/FOXJ2/MED1	cDC2	Positive	0
BP	GO:0019079	viral genome replication	60	-0.520994	-1.94053	0.000120604	0.0229149	0.0213621	627	tags=25%, list=8%, signal=23%	OAS2/ZBED1/RSAD2/BST2/RNASEL/OAS1/HACD3/BANF1/IFIH1/ZC3H12A/IFIT1/APOBEC3G/ISG15/STOM/PLSCR1	CD4 Naive	Negative	0
BP	GO:0033002	muscle cell proliferation	48	0.540249	2.01882	5.89263e-05	0.0443281	0.0423398	660	tags=44%, list=17%, signal=37%	HBEGF/PTGS2/CDKN1A/SKI/GNA12/MDM2/MEF2D/CDKN1B/RUNX1/MAP3K7/KPNA1/TRIB1/HMOX1/SUGT1/IL18/GNA13/RBM10/MEF2C/PAXBP1/FOXJ2/JAK2	cDC2	Positive	0
BP	GO:1904705	regulation of vascular associated smooth muscle cell proliferation	15	0.736777	2.07167	0.000158224	0.0443281	0.0423398	660	tags=73%, list=17%, signal=61%	CDKN1A/GNA12/MDM2/MEF2D/CDKN1B/MAP3K7/GNA13/RBM10/MEF2C/FOXJ2/JAK2	cDC2	Positive	0
BP	GO:0048659	smooth muscle cell proliferation	36	0.569418	2.00494	0.000128479	0.0443281	0.0423398	660	tags=44%, list=17%, signal=37%	HBEGF/PTGS2/CDKN1A/GNA12/MDM2/MEF2D/CDKN1B/MAP3K7/TRIB1/HMOX1/IL18/GNA13/RBM10/MEF2C/FOXJ2/JAK2	cDC2	Positive	0
BP	GO:1990874	vascular associated smooth muscle cell proliferation	16	0.734015	2.10515	0.000168691	0.0443281	0.0423398	660	tags=69%, list=17%, signal=57%	CDKN1A/GNA12/MDM2/MEF2D/CDKN1B/MAP3K7/GNA13/RBM10/MEF2C/FOXJ2/JAK2	cDC2	Positive	0
BP	GO:0045595	regulation of cell differentiation	314	0.312727	1.58284	6.4938e-05	0.0443281	0.0423398	689	tags=25%, list=18%, signal=23%	MAFF/NR1D2/CDK6/FOSL2/VEGFA/PTGS2/CD83/SOX4/BHLHE40/INSIG1/FADS1/ZFHX3/SKIL/UPF3B/MIB1/TENT5A/MTURN/RAPGEF2/MYSM1/FOXO3/APC/SKI/HAX1/ZBTB1/LRRK2/LILRB4/SIRT1/FBXW7/HDAC3/JDP2/MDM2/CDKN1B/RUNX1/MAFB/RFLNB/SMARCD1/KLF10/RB1/MAPK9/EIF2AK4/HIF1A/SLC6A6/TCF3/SYAP1/SMAP1/YTHDF2/TRIB1/CDK5RAP3/F11R/AREG/RC3H2/NFKBID/BLOC1S5/CHD4/IFRD1/BRPF1/SASH3/BCL7B/SOS2/DNAJB11/MBD1/IL18/SINHCAF/VHL/NLN/MEF2C/SPART/…	cDC2	Positive	0.0126582	MAFF
BP	GO:0045087	innate immune response	234	-0.339319	-1.61359	0.000128802	0.0443281	0.0423398	709	tags=26%, list=18%, signal=22%	TLR1/STXBP3/STX4/TLR2/VPS26B/TLR5/TRAF3/METTL3/NR1H2/SLC15A4/GIGYF2/TRIM4/SIRPA/RBM14/ITGAM/VAV1/MR1/TOLLIP/TP53/CFP/TLR4/NFE2L2/AZI2/TNIP1/NOD2/PLEKHM2/SLAMF7/BST2/USP14/IFIH1/PYCARD/GPR108/DTX3L/LYAR/UNC93B1/CLEC4E/FCGR2B/TMEM33/SIN3A/APOBEC3G/TRIM25/IKBKG/OAS3/TKFC/NPLOC4/MSRB1/OAS2/TRIM13/TRIM41/LRCH4/SAMD9/OAS1/NEK7/HSPA1A/IFNAR2/PSTPIP1/CD180/TNFAIP8L2/TLR7/ISG15	cDC2	Negative	0.0333333	CD180/TNFAIP8L2
BP	GO:0050793	regulation of developmental process	489	0.277815	1.45342	0.000140455	0.0443281	0.0423398	719	tags=25%, list=18%, signal=23%	MAFF/NR1D2/CDK6/FOSL2/ING2/VEGFA/PTGS2/LATS2/CD83/SOX4/BHLHE40/CDKN1A/INSIG1/FADS1/ZFHX3/SKIL/UPF3B/MIB1/TMBIM1/AFG3L2/TENT5A/RIF1/MTURN/RAPGEF2/MYSM1/FOXO3/APC/EAF2/STIM1/SKI/HAX1/ZBTB1/LRRK2/LILRB4/SIRT1/GNA12/FBXW7/HDAC3/PLAA/JDP2/MDM2/MYO9A/SIPA1L1/PDZD8/CDKN1B/ATF2/RUNX1/MAFB/RFLNB/SMARCD1/KLF10/JUP/DAAM1/RB1/SLC23A2/MAPK9/EIF2AK4/HIF1A/PIK3CG/MKLN1/SLC6A6/TCF3/AGO2/SYAP1/P2RX7/ZMYND8/SMAP1/…	cDC2	Positive	0.00833333	MAFF
BP	GO:0032608	interferon-beta production	21	-0.677024	-2.08108	0.000168691	0.0443281	0.0423398	769	tags=57%, list=20%, signal=46%	NMI/TLR2/TRAF3/SIRPA/TLR4/IFIH1/PYCARD/OAS3/OAS2/OAS1/TLR7/ISG15	cDC2	Negative	0
BP	GO:0032648	regulation of interferon-beta production	21	-0.677024	-2.08108	0.000168691	0.0443281	0.0423398	769	tags=57%, list=20%, signal=46%	NMI/TLR2/TRAF3/SIRPA/TLR4/IFIH1/PYCARD/OAS3/OAS2/OAS1/TLR7/ISG15	cDC2	Negative	0
MF	GO:0001784	phosphotyrosine residue binding	12	-0.782816	-2.05404	5.25161e-05	0.0443281	0.0423398	791	tags=75%, list=20%, signal=60%	CBL/CRKL/MAPK3/VAV1/NCK2/ABL1/SAMSN1/SHC1/SH2D3C	cDC2	Negative	0
MF	GO:0003677	DNA binding	468	0.273635	1.4256	0.000300547	0.049092	0.04689	793	tags=26%, list=20%, signal=23%	MAFF/DDX3Y/TIPARP/ETV3/NR1D2/PER1/CSRNP1/FOSL2/ING2/NR4A1/SOX4/BHLHE40/ZFHX3/SKIL/PHC3/KLF11/UHRF2/POLR2C/CCNT1/MYSM1/EGR1/FOXO3/SKI/CREB5/ZBTB1/REV1/CXXC5/CCDC25/SIRT1/ZNF639/HDAC3/LCORL/TOX4/JDP2/ERCC1/ZNF787/RCC1/SP3/ZNF800/DENND4A/PRDM2/MEF2D/TENT4B/ATF2/MXI1/RFXANK/ZNF281/TAF13/RUNX1/MAFB/ZMYND11/ATXN1/POLR2F/PIAS2/KLF10/HMBOX1/RB1/HIF1A/THAP12/MNT/TCF3/AGO2/SETDB1/KDM3B/UPF2/RNF4/QRICH1/RNF…	cDC2	Positive	0.00833333	MAFF
MF	GO:0004866	endopeptidase inhibitor activity	25	0.695265	2.11754	2.34079e-05	0.0158745	0.0156898	836	tags=40%, list=10%, signal=36%	BIN1/PRNP/PTTG1/ITIH4/CRIM1/COL6A3/C5/THBS1/RECK/TIMP1	CD14 Mono	Positive	0.1	PRNP
MF	GO:0061135	endopeptidase regulator activity	34	0.661237	2.15138	1.68785e-05	0.0158745	0.0156898	836	tags=38%, list=10%, signal=35%	BIN1/ABCA2/PRNP/PTTG1/ITIH4/CRIM1/COL6A3/C5/PSME1/THBS1/RECK/NLRP3/TIMP1	CD14 Mono	Positive	0.0769231	PRNP
MF	GO:0030414	peptidase inhibitor activity	25	0.695265	2.11754	2.34079e-05	0.0158745	0.0156898	836	tags=40%, list=10%, signal=36%	BIN1/PRNP/PTTG1/ITIH4/CRIM1/COL6A3/C5/THBS1/RECK/TIMP1	CD14 Mono	Positive	0.1	PRNP
BP	GO:0045071	negative regulation of viral genome replication	26	-0.687326	-2.15411	1.13948e-05	0.00562903	0.0052476	841	tags=46%, list=11%, signal=41%	IFITM3/OAS2/RSAD2/BST2/RNASEL/OAS1/BANF1/IFIH1/IFIT1/APOBEC3G/ISG15/PLSCR1	CD4 Naive	Negative	0
BP	GO:0050900	leukocyte migration	133	-0.423127	-1.78942	4.97518e-05	0.0257361	0.0254366	849	tags=23%, list=10%, signal=21%	MAPK3/PYCARD/GAS6/TNFRSF14/CXCR2/RIPK3/SWAP70/SRP54/PLEC/CXCL2/TRPM2/PADI2/VAV1/HSD3B7/PTPRO/GCNT1/MOSPD2/MMP14/FADD/ITGA6/CD99L2/CCR5/SELP/FPR2/TNFSF14/C3AR1/CD200R1/FUT7/CXCL3/PPBP/ITGA2B	CD14 Mono	Negative	0.0645161	VAV1/CD99L2
BP	GO:0070050	neuron cellular homeostasis	24	-0.659105	-2.03347	0.000291025	0.0399351	0.0372291	859	tags=38%, list=11%, signal=33%	ATP6AP1/CLCN3/PSEN1/CHMP2B/ATP6V1A/ATP6V1C1/ATP6V0A1/ATP6V1D/TSPOAP1	CD4 Naive	Negative	0
MF	GO:0001217	DNA-binding transcription repressor activity	87	-0.493601	-2.12183	1.12192e-06	0.00257818	0.00255503	867	tags=38%, list=15%, signal=33%	ZBTB33/NR3C1/BCL6/SMAD3/ZFHX3/ZBTB21/SP3/PURB/HIVEP1/BATF3/MXI1/REST/FOXO1/PRDM2/ZBTB14/ZNF281/ZBTB2/ZC3H8/TCF3/BACH1/ZNF263/MNT/MAFK/FOXO3/ATF3/ZNF350/HIF1A/ZBTB37/NR1D2/ZBTB1/NFIL3/NR1D1/BHLHE40	CD16 Mono	Negative	0
MF	GO:0001227	DNA-binding transcription repressor activity, RNA polymerase II-specific	83	-0.499007	-2.13659	1.0514e-06	0.00257818	0.00255503	867	tags=37%, list=15%, signal=32%	ZBTB33/NR3C1/BCL6/ZFHX3/ZBTB21/SP3/PURB/HIVEP1/BATF3/MXI1/REST/FOXO1/PRDM2/ZBTB14/ZNF281/ZBTB2/ZC3H8/TCF3/BACH1/ZNF263/MNT/MAFK/FOXO3/ATF3/ZNF350/ZBTB37/NR1D2/ZBTB1/NFIL3/NR1D1/BHLHE40	CD16 Mono	Negative	0
BP	GO:0032922	circadian regulation of gene expression	36	0.631263	2.07474	2.14072e-05	0.0158745	0.0156898	917	tags=39%, list=11%, signal=35%	NR1D1/ID3/PER3/BHLHE40/ID1/PER1/EGR1/RBM4/NRIP1/AHR/PER2/MYBBP1A/ZFHX3/CRY2	CD14 Mono	Positive	0
BP	GO:0007623	circadian rhythm	90	0.551476	2.21193	3.64311e-08	0.00019691	0.000194619	917	tags=27%, list=11%, signal=24%	NR1D1/ID3/PER3/BHLHE40/NR1D2/PTGDS/KLF10/NFIL3/ID1/PER1/EGR1/NR1H3/RBM4/ADRB1/NRIP1/AHR/MAPK10/PER2/FBXW7/PDE6B/MYBBP1A/EGR3/ZFHX3/CRY2	CD14 Mono	Positive	0
BP	GO:0042752	regulation of circadian rhythm	59	0.53688	1.97901	2.6433e-05	0.0158745	0.0156898	917	tags=27%, list=11%, signal=24%	NR1D1/PER3/BHLHE40/NR1D2/PTGDS/KLF10/PER1/NR1H3/RBM4/ADRB1/MAPK10/PER2/FBXW7/PDE6B/ZFHX3/CRY2	CD14 Mono	Positive	0
BP	GO:0034312	diol biosynthetic process	12	-0.82956	-2.13249	2.02766e-05	0.00715475	0.00666994	962	tags=67%, list=13%, signal=58%	ABCA2/ACER3/SPTLC1/GCH1/QDPR/SPHK2/SPTSSA/SPTLC2	CD4 Naive	Negative	0
CC	GO:0009986	cell surface	247	-0.358291	-1.65731	5.23769e-05	0.0257361	0.0254366	971	tags=19%, list=11%, signal=18%	BST2/CLPTM1/STX4/ANPEP/TLR2/FAS/TLR4/TNFRSF14/TGFBR3/PTPRJ/CXCR2/LY6G5C/ASGR1/LRFN4/LPAR1/CLEC10A/CD5/TIGIT/SIRPB1/FCGR2B/SLC46A1/F2R/TNFRSF1A/CD28/CD8B/ITGA6/CD151/CD40LG/FCRL3/CD99L2/CD27/ABCA7/SPARC/CCR5/SELP/FCGR1A/FCER2/CD19/NTSR1/CD6/CD200R1/AREG/CD22/PTGFRN/TREML1/MFGE8/CLU/ITGA2B	CD14 Mono	Negative	0.0625	PTPRJ/TNFRSF1A/CD99L2
CC	GO:0099503	secretory vesicle	330	-0.365427	-1.75106	8.4943e-07	0.00209809	0.00195592	980	tags=21%, list=13%, signal=19%	PRDX4/QSOX1/LAMTOR2/CANT1/EBAG9/SYNGR2/CFP/ATP6AP1/APOOL/CTSL/PRKCD/CLCN3/NAPRT/PNP/LAMTOR3/MVP/MCTP2/CAT/PYCARD/PSEN1/PGRMC1/NEU1/GM2A/CLTA/PDE4B/BORCS5/ABHD2/TOR1A/VPS35L/RAB8A/POMC/RAB10/ZNRF1/BST2/DYNLL1/GLB1/CEACAM1/CREG1/ATP6V1A/STX7/NBEAL2/RAB27A/AGA/ITGAV/VCL/GIPC1/CTSA/PDXK/TOLLIP/ATP6V1C1/GNS/MTMR2/HPSE/MLEC/PGM2/BCL2L1/SLC40A1/SYTL2/ATP6V0A1/CTSD/ATP6V1D/TIMP2/RAB3D/CTSZ/CD63/STOM/LPCA…	CD4 Naive	Negative	0
CC	GO:0005764	lysosome	349	-0.335854	-1.61403	2.36904e-05	0.00731442	0.00681879	1019	tags=21%, list=13%, signal=19%	ATP13A2/CHMP4B/WDR45B/LAMTOR2/ABCA2/GNB2/SLC48A1/GNAI3/ATP6AP1/IFITM3/CTSL/BLOC1S1/GNPTG/PLEKHF1/PRKCD/NAGA/CLCN3/TMEM9B/NAPRT/MFSD1/LAMTOR3/SLC46A3/ITM2C/PYCARD/NCF1/ARL8B/FNIP2/PSEN1/NEU1/GM2A/CLTA/UBXN6/BORCS5/CHMP2B/CHMP1A/BBC3/LDLR/ZNRF1/BST2/GLB1/CREG1/ATP6V1A/SPHK2/RRAGA/STX7/RAB27A/ZNRF2/PLD3/AP1B1/AGA/GIMAP5/CTSA/TOLLIP/ATP6V1C1/GNS/HPSE/STARD3NL/CTSO/HLA-DOA/ATP6V0A1/CCZ1B/BORCS6/CTSD/A…	CD4 Naive	Negative	0
CC	GO:0000323	lytic vacuole	349	-0.335854	-1.61403	2.36904e-05	0.00731442	0.00681879	1019	tags=21%, list=13%, signal=19%	ATP13A2/CHMP4B/WDR45B/LAMTOR2/ABCA2/GNB2/SLC48A1/GNAI3/ATP6AP1/IFITM3/CTSL/BLOC1S1/GNPTG/PLEKHF1/PRKCD/NAGA/CLCN3/TMEM9B/NAPRT/MFSD1/LAMTOR3/SLC46A3/ITM2C/PYCARD/NCF1/ARL8B/FNIP2/PSEN1/NEU1/GM2A/CLTA/UBXN6/BORCS5/CHMP2B/CHMP1A/BBC3/LDLR/ZNRF1/BST2/GLB1/CREG1/ATP6V1A/SPHK2/RRAGA/STX7/RAB27A/ZNRF2/PLD3/AP1B1/AGA/GIMAP5/CTSA/TOLLIP/ATP6V1C1/GNS/HPSE/STARD3NL/CTSO/HLA-DOA/ATP6V0A1/CCZ1B/BORCS6/CTSD/A…	CD4 Naive	Negative	0
CC	GO:0098857	membrane microdomain	80	-0.482061	-1.89556	5.74821e-05	0.0139708	0.0130242	1092	tags=30%, list=14%, signal=26%	RAP2B/ZAP70/TLR1/ARID3A/VDAC1/ATP2B4/FAS/ABCA1/PLPP1/PSEN1/SELPLG/LRP8/BST2/PRKAR1A/CHP1/ERLIN1/HPSE/ADD2/CTSD/SLC39A6/NOS3/STOM/PLSCR1/FXYD1	CD4 Naive	Negative	0
BP	GO:0006897	endocytosis	247	0.345451	1.66016	2.63757e-05	0.0303056	0.0300336	1253	tags=30%, list=22%, signal=24%	FPR2/SRC/MARCO/CD151/FCHO1/SIRPB1/HIP1/CDK5/FCGR1A/ZFYVE16/LMBR1L/LY75/ARFGAP1/PIP5K1A/ABCA7/NPC1/STAB1/ITGAM/ELMO2/FCGR2B/TLR4/TBC1D2B/CD93/LGALS3BP/VAV1/FCHO2/AGER/PIK3C2A/PYCARD/DGKD/RAB27A/AP2S1/VAC14/RINL/RALA/SCRIB/BMP2K/RNASEK/ADRB2/RARA/BCL2L1/SYT11/AP3S2/CFP/INPPL1/SNX1/SYNJ2BP/TMEM175/CSNK1G2/APOBR/IL15/PIK3CA/ADM/BCR/CLTA/PRKCE/MAPK3/MESD/PPP3CA/AP2A2/PLSCR1/DTNBP1/CBL/PRKCD/RIN1/HFE/A…	CD16 Mono	Positive	0
MF	GO:0004888	transmembrane signaling receptor activity	120	0.4524	1.98018	2.59317e-06	0.00397274	0.00393708	1272	tags=42%, list=22%, signal=34%	FPR2/MARCO/C3AR1/OSCAR/IL21R/FCGR1A/PTPRO/TPRA1/LILRA4/LMBR1L/LTB4R/ACVR1/PTGIR/TNFRSF1A/ABCA7/NPC1/THBD/FCGR2B/TLR4/GPR65/AGER/IL27RA/IFNAR2/LPAR6/SIGMAR1/NFAM1/ADRB2/PKD1/HLA-DQA2/IFNGR1/FGFRL1/PLXND1/OPRL1/ACVR1B/TLR1/PLXNB2/P2RY13/CSF2RA/GPBAR1/P2RY1/FZD1/GPR132/EVI2A/IL4R/IL13RA1/S1PR4/CMKLR1/TLR5/GPR162/TLR2/CD300C	CD16 Mono	Positive	0
BP	GO:0000122	negative regulation of transcription by RNA polymerase II	440	0.319889	1.57202	9.68473e-06	0.0158745	0.0156898	1311	tags=22%, list=15%, signal=20%	SMAD7/NR1D1/ID3/ATF3/HIC1/MAFF/HOXB3/PER3/BHLHE40/NR1D2/DDIT3/HOPX/ZBTB10/BIN1/KLF10/CDKN1C/SUPT4H1/ZBTB16/BATF3/ZBTB21/NFIL3/ID1/PAWR/MIER3/MAFB/HIVEP1/PER1/EGR1/ZNF136/RLIM/TRAF6/ZBTB1/ZBTB2/GZF1/KAT2A/NR1H3/SKIL/KLF11/IKZF5/ZBTB33/ZNF669/ACVR2B/COPS2/BACH1/TRPV4/NRIP1/ZNF281/SOX12/AEBP2/CIITA/PLAGL1/ZNF451/TCF7L2/PER2/BAG3/TRIB3/FNIP1/SKI/FOXK1/SORBS3/FOXO3/STRAP/NOTCH4/E2F6/AKIRIN2/MBIP/NR4A3…	CD14 Mono	Positive	0.0208333	ZBTB10/NFE2
BP	GO:0034311	diol metabolic process	15	-0.763033	-2.10237	0.00010589	0.022196	0.020692	1327	tags=67%, list=17%, signal=55%	SGPP1/ABCA2/ACER3/SPTLC1/PLPP1/GCH1/QDPR/SPHK2/SPTSSA/SPTLC2	CD4 Naive	Negative	0
BP	GO:0002764	immune response-regulating signaling pathway	191	-0.354304	-1.5962	0.00044924	0.0462343	0.0431014	1363	tags=26%, list=18%, signal=22%	MAP2K7/CD81/ITCH/SH2D1A/VAV1/MYD88/ZCCHC3/PDPK1/DUSP22/PTPRJ/PAWR/ZAP70/TLR1/GBP1/CD79B/EIF2B2/PRKCD/CPTP/CR2/PYCARD/PSEN1/RIPK2/PDE4B/HRAS/PHPT1/RSAD2/ZNRF1/TRAT1/OAS1/CEACAM1/SEC14L1/ERMAP/NLRX1/CD200R1/HLA-G/GCSAM/PTPN22/IFIH1/CGAS/ZC3H12A/ZDHHC12/IRF7/NFKBIL1/SLC39A6/NCR3/PLSCR1/PAK1/SLC15A4/HSPA1A	CD4 Naive	Negative	0
MF	GO:0005215	transporter activity	390	-0.314926	-1.5326	0.000141835	0.0259506	0.0241922	1417	tags=26%, list=19%, signal=23%	SLC35C1/ARV1/AQP3/CHRNB1/SLC26A11/SLC4A2/TIMM22/ATG9B/TPCN1/ORAI3/SLC25A51/SLC35A2/NDUFB3/ATP5PB/TMEM120A/MPV17/NDUFS6/NDUFA12/PEX6/TOMM40L/TIMM10B/ATP13A1/SLC38A7/SLC25A33/COX5A/NDUFB6/SLC27A1/RALBP1/NDUFS7/SLC43A1/ATP13A2/VDAC1/SLCO3A1/ATP2B4/KCNMB4/ABCA2/PEX2/PLEKHA8/SLC48A1/SLC12A9/MFSD14B/SLC25A44/TMEM184C/CLCN3/LASP1/SLC39A4/MFSD1/SLC16A1/ABCA1/CPTP/CLIC1/SLC5A3/ATP1A3/SLC35A5/SLC46A3/SLC39…	CD4 Naive	Negative	0
BP	GO:0019637	organophosphate metabolic process	478	-0.310351	-1.53978	3.27711e-05	0.00952289	0.00887761	1438	tags=25%, list=19%, signal=22%	HSPA1B/DHODH/GART/NME6/AMPD3/ACSF3/NUDT16/HSD17B4/TGFB1/HDHD5/EFR3A/SGPP1/ALDOC/PNPLA8/NDUFB3/DCK/IMPDH1/ATP5PB/SYNJ1/GDE1/NDUFS6/NDUFA12/PPARA/AK2/ATP5IF1/PIP4K2C/ITPKC/ACSM3/NDUFB6/SLC27A1/SHMT1/PDE9A/NDUFS7/PGS1/SRD5A3/TALDO1/PAPSS1/PFKP/DPM1/CTPS1/UQCC3/ABCA2/HMGCS1/ACSL5/CROT/GNAI3/NT5C/PGLS/NFS1/PUDP/NAXD/ETNK1/PRKCD/NPR2/SPTLC1/NAPRT/PNP/UNG/NUDT14/PLPP1/IP6K1/PDE8A/TPST2/MOCS3/SLC25A25/MI…	CD4 Naive	Negative	0
MF	GO:0001217	DNA-binding transcription repressor activity	143	0.436651	1.90721	4.41849e-06	0.00932649	0.00919168	1498	tags=41%, list=20%, signal=33%	ATF3/ZBTB18/ZBTB1/BCL6/NFIL3/BACH2/CEBPB/MXI1/GZF1/CREM/SMAD3/ZNF439/DEAF1/ZBTB10/ZNF684/NR1D2/ZNF350/ZNF91/BACH1/BHLHE40/TGIF2/SKIL/ZNF669/TGIF1/ZBTB21/ZBTB37/ZBTB49/MZF1/ZNF512B/ETS2/SKI/SP3/ZNF281/IKZF5/ZBTB39/ZBTB16/ZNF202/ZNF75A/ZNF692/ZNF587B/TRPS1/ZNF124/ZEB1/MNT/ZFHX3/MXD1/ETV3/FOXK2/HIVEP1/FOXO1/E2F6/ZNF529/ZNF398/E4F1/THAP1/GFI1/PRDM2/ZNF263	NK	Positive	0.0689655	ZBTB1/ZBTB1/ZBTB1/ZBTB1
MF	GO:0001227	DNA-binding transcription repressor activity, RNA polymerase II-specific	139	0.441985	1.92907	5.57249e-06	0.00932649	0.00919168	1498	tags=41%, list=20%, signal=34%	ATF3/ZBTB18/ZBTB1/BCL6/NFIL3/BACH2/CEBPB/MXI1/GZF1/CREM/ZNF439/DEAF1/ZBTB10/ZNF684/NR1D2/ZNF350/ZNF91/BACH1/BHLHE40/TGIF2/SKIL/ZNF669/TGIF1/ZBTB21/ZBTB37/ZBTB49/MZF1/ZNF512B/ETS2/SKI/SP3/ZNF281/IKZF5/ZBTB39/ZBTB16/ZNF202/ZNF75A/ZNF692/ZNF587B/TRPS1/ZNF124/ZEB1/MNT/ZFHX3/MXD1/ETV3/FOXK2/HIVEP1/FOXO1/E2F6/ZNF529/ZNF398/E4F1/THAP1/GFI1/PRDM2/ZNF263	NK	Positive	0.0701754	ZBTB1/ZBTB1/ZBTB1/ZBTB1
CC	GO:0030659	cytoplasmic vesicle membrane	497	-0.352558	-1.758	1.18351e-08	5.84655e-05	5.45038e-05	1535	tags=29%, list=20%, signal=25%	TAOK2/NCSTN/SLC30A4/AP2A1/VPS41/RAB22A/CLEC16A/LDLRAP1/RAB11A/NCDN/AP2S1/RAB18/STARD3/SLC38A9/SEC24C/ANTXR2/PTPRN2/WASL/RABEPK/UEVLD/ATG9B/ARHGAP1/TMEM199/TPCN1/STX4/SURF4/SNAPIN/ITCH/RAB11FIP4/EHD1/STX6/GDE1/MYD88/KDELR1/B4GALT1/RAB39B/PTPRJ/MITD1/ZFYVE28/SNX12/STX17/ARRB1/SEC23IP/RAP2B/PDE6D/TLR1/GBP1/ATP13A2/RALA/CHMP4B/MVB12A/LAMTOR2/ABCA2/DENND1A/SYNGR2/PLEKHB2/SLC48A1/CAMK2D/SH3BP5/ATP6AP1/…	CD4 Naive	Negative	0
BP	GO:0045088	regulation of innate immune response	168	-0.37453	-1.66265	0.000488175	0.049216	0.0458811	1555	tags=28%, list=20%, signal=23%	NFE2L2/PARP1/IKBKE/MAPKAPK3/TRIM5/HEXIM1/HSPA1B/TGFB1/ITCH/SH2D1A/VAV1/CRTAM/MYD88/ZCCHC3/PDPK1/TRAFD1/SUSD4/TLR1/POLR3B/POLR3F/CPTP/PYCARD/NCF1/RIPK2/LRP8/RSAD2/ZNRF1/FADD/OAS1/CEACAM1/SEC14L1/NLRX1/HLA-G/PARP9/BANF1/PTPN22/IFIH1/CGAS/ZDHHC12/IRF7/ISG15/NFKBIL1/NCR3/PLSCR1/PAK1/SLC15A4/HSPA1A	CD4 Naive	Negative	0
BP	GO:0002831	regulation of response to biotic stimulus	197	-0.360541	-1.62537	0.000340824	0.0431711	0.0402458	1555	tags=27%, list=20%, signal=22%	NFE2L2/PARP1/IKBKE/IL23A/MAPKAPK3/TRIM5/HEXIM1/HSPA1B/TGFB1/ITCH/SH2D1A/VAV1/CRTAM/MYD88/ZCCHC3/SIGIRR/PDPK1/TRAFD1/SUSD4/TLR1/POLR3B/HERC5/POLR3F/CPTP/PYCARD/NCF1/RIPK2/TRAF3IP1/LRP8/RSAD2/ZNRF1/FADD/OAS1/CEACAM1/SEC14L1/NLRX1/HLA-G/PARP9/BANF1/PTPN22/IFIH1/CGAS/ZC3H12A/APOBEC3G/ZDHHC12/IRF7/ISG15/NFKBIL1/NCR3/PLSCR1/PAK1/SLC15A4/HSPA1A	CD4 Naive	Negative	0
BP	GO:0032680	regulation of tumor necrosis factor production	51	-0.593614	-2.15446	4.63212e-06	0.00381378	0.00355536	1557	tags=51%, list=20%, signal=41%	ACP5/IL23A/TRIM27/SASH3/TGFB1/MYD88/PTPRJ/TLR1/GPR18/PYCARD/OAS2/PSEN1/RIPK2/IL27RA/POMC/TMEM106A/FADD/OAS1/SPHK2/PTPN22/IFIH1/ZC3H12A/RARA/BCL3/NFKBIL1/IFNGR1	CD4 Naive	Negative	0
BP	GO:0032640	tumor necrosis factor production	51	-0.593614	-2.15446	4.63212e-06	0.00381378	0.00355536	1557	tags=51%, list=20%, signal=41%	ACP5/IL23A/TRIM27/SASH3/TGFB1/MYD88/PTPRJ/TLR1/GPR18/PYCARD/OAS2/PSEN1/RIPK2/IL27RA/POMC/TMEM106A/FADD/OAS1/SPHK2/PTPN22/IFIH1/ZC3H12A/RARA/BCL3/NFKBIL1/IFNGR1	CD4 Naive	Negative	0
BP	GO:0045087	innate immune response	309	-0.359194	-1.71496	2.98501e-06	0.00381378	0.00355536	1606	tags=29%, list=21%, signal=24%	TRIM59/TRIM32/SKP2/NFE2L2/ATAD3A/PARP1/IKBKE/IL23A/MAPKAPK3/TRIM27/TRIM5/HEXIM1/STXBP4/HSPA1B/IFNAR2/TGFB1/STX4/ITCH/SH2D1A/VAV1/MAP3K5/CRTAM/MYD88/ZCCHC3/PDPK1/TRAFD1/SUSD4/PSTPIP1/ZAP70/TLR1/HDAC4/GBP1/POLR3B/SAMD9/CFP/PADI4/IFITM3/HERC5/POLR3F/CPTP/CR2/IL1RAP/GCH1/PYCARD/NCF1/OAS2/ARL8B/RIPK2/LRP8/PIK3CG/RSAD2/ZNRF1/TMEM106A/BST2/FADD/PPP1R14B/OAS1/CEACAM1/CEBPG/POLR3K/SEC14L1/NLRX1/HLA-G/PARP…	CD4 Naive	Negative	0
BP	GO:0098542	defense response to other organism	389	-0.342592	-1.66669	3.54333e-06	0.00381378	0.00355536	1607	tags=28%, list=21%, signal=23%	ZMPSTE24/TRIM59/TRIM32/SKP2/ACP5/NFE2L2/ATAD3A/PARP1/IKBKE/IL23A/MAPKAPK3/TRIM27/TRIM5/HEXIM1/BNIP3/STXBP4/HSPA1B/IFNAR2/TGFB1/STX4/ITCH/SH2D1A/IRF2/VAV1/MAP3K5/PPP1R11/CRTAM/MYD88/ZCCHC3/PDPK1/TRAFD1/SUSD4/PSTPIP1/WIPI2/ZAP70/TLR1/HDAC4/GBP1/POLR3B/SAMD9/CFP/PADI4/IFITM3/PRKCD/ARMC5/HERC5/POLR3F/CPTP/CR2/IL1RAP/GCH1/PYCARD/NCF1/OAS2/ARL8B/RIPK2/IL27RA/TRAF3IP1/LRP8/HRAS/TUSC2/PIK3CG/RSAD2/ZNRF1/…	CD4 Naive	Negative	0
MF	GO:0001217	DNA-binding transcription repressor activity	151	0.407871	1.78528	2.5225e-05	0.0158745	0.0156898	1628	tags=32%, list=19%, signal=26%	NR1D1/ATF3/HIC1/BHLHE40/NR1D2/ZBTB10/ZBTB16/BATF3/ZBTB21/NFIL3/HIF1A/SOX6/HIVEP1/ZBTB1/ZBTB2/GZF1/SKIL/IKZF5/ZBTB33/ZNF669/BACH1/ZNF281/PLAGL1/SKI/FOXK1/FOXO3/E2F6/ZNF263/ZFHX3/PURB/ZBTB39/HHEX/NFE2L3/SP3/ZNF350/ZBTB5/TGIF1/ZNF124/ZNF91/CEBPB/ETV3/ZNF589/ZNF620/MNT/DEAF1/PRDM1/FOXO1/ZBTB37	CD14 Mono	Positive	0.0625	ZBTB10/HIF1A/NFE2
BP	GO:0006935	chemotaxis	112	-0.452415	-1.88548	1.38552e-05	0.0115945	0.0114269	1684	tags=38%, list=22%, signal=30%	NINJ1/FGFR1/MAPK3/ITGAV/SCRIB/XCL2/SRP54/AGER/SEMA4F/FER/HSPB1/PIK3CG/SEMA4B/HRAS/PDGFRB/DUSP3/SLC8B1/VAV1/CXCR2/PRKCD/THBS1/ALKBH1/SEMA4C/PLGRKT/GAB1/STAP1/GPR18/SLAMF8/CXCR3/RALA/S1PR1/PLXNA4/PLD1/CCR5/ACKR3/AMOT/PDE4B/TNFSF14/TNFRSF11A/PPBP/CORO1B/PLEC	NK	Negative	0
BP	GO:0042330	taxis	112	-0.452415	-1.88548	1.38552e-05	0.0115945	0.0114269	1684	tags=38%, list=22%, signal=30%	NINJ1/FGFR1/MAPK3/ITGAV/SCRIB/XCL2/SRP54/AGER/SEMA4F/FER/HSPB1/PIK3CG/SEMA4B/HRAS/PDGFRB/DUSP3/SLC8B1/VAV1/CXCR2/PRKCD/THBS1/ALKBH1/SEMA4C/PLGRKT/GAB1/STAP1/GPR18/SLAMF8/CXCR3/RALA/S1PR1/PLXNA4/PLD1/CCR5/ACKR3/AMOT/PDE4B/TNFSF14/TNFRSF11A/PPBP/CORO1B/PLEC	NK	Negative	0
BP	GO:1901135	carbohydrate derivative metabolic process	500	-0.312738	-1.55676	1.97282e-05	0.00715475	0.00666994	1699	tags=30%, list=22%, signal=25%	GPD2/PFKM/FIGNL1/CHPF2/MLYCD/TECR/ABCD1/NUDT1/POGLUT1/B4GALT7/ATP7A/UMPS/ENPP4/NDUFAB1/ACOT8/TYW5/GTPBP1/PARP1/ALG5/NCSTN/AP2A1/ERH/HSPA1B/ALG6/DHODH/GART/NME6/AMPD3/ACSF3/SLC35C1/NUDT16/HSD17B4/TGFB1/MPDU1/ALDOC/CELA1/NDUFB3/DCK/IMPDH1/ATP5PB/NDUFS6/NDUFA12/PORCN/PPARA/AK2/ATP5IF1/B4GALT1/ACSM3/CHSY1/AKR7A2/GALNT7/NDUFB6/PAWR/SHMT1/DHFR2/PDE9A/NDUFS7/EDEM2/SRD5A3/TALDO1/HS3ST3B1/PAPSS1/PFKP/DPM1…	CD4 Naive	Negative	0
MF	GO:0000987	cis-regulatory region sequence-specific DNA binding	451	0.280767	1.43795	0.000280003	0.0399351	0.0372291	1714	tags=29%, list=22%, signal=24%	SOX4/UTY/ZFY/EGR1/ZNF154/RUNX2/GFI1/ZNF367/ZNF880/ZNF814/DDIT3/PER1/ZNF394/ZNF707/ZNF117/ZNF726/ZNF333/IKZF2/HIVEP1/ZNF121/ZNF496/ZNF514/ZNF585B/ZNF595/ZNF8/ZNF76/ZNF605/ZNF568/KLF7/PRMT5/ZNF160/KLF15/ZNF7/IKZF5/PRDM4/ELL2/CLOCK/ZNF552/ZNF273/ZNF32/MYPOP/ZEB1/ZNF431/BACH1/ZNF577/ZNF324/GTF3C5/ZNF251/ZSCAN18/RAD23B/ZNF692/NR2C1/ZNF277/MYB/ZNF350/IRF9/ZNF317/ZFP28/ZNF581/NRF1/MTA1/SMAD3/ZNF202/FOXK…	CD4 Naive	Positive	0
MF	GO:0004857	enzyme inhibitor activity	97	-0.427064	-1.7367	0.000448742	0.0462343	0.0431014	1824	tags=42%, list=24%, signal=33%	APBA3/NOTCH1/CARD16/UBE2Z/CABIN1/PRKAR1B/AKT1S1/PPP1R9B/HEXIM1/PPP1R11/ATP5IF1/GLMN/ITPRIP/STYXL1/ARRB1/PDE6D/PPP1R37/ATP2B4/RENBP/PPME1/RNH1/SH3BP5/LXN/PPP1R8/CCAR2/PPP1R12C/SH3BP5L/YWHAG/BST2/PPP1R14B/PINX1/PRKAR1A/CHP1/PARP9/CAMK2N1/SOCS1/OAZ2/HSPBP1/TIMP2/FBXO5/SERPINB8	CD4 Naive	Negative	0
BP	GO:0009607	response to biotic stimulus	498	-0.300444	-1.49704	0.000107835	0.022196	0.020692	1911	tags=32%, list=25%, signal=25%	LDOC1/PPM1B/CD46/CLPB/PLAA/MAP2K3/AP1S1/PAF1/TRIM65/NDUFAF4/ZBP1/UNC93B1/NFKB2/RNF5/RBM14/NOTCH1/UBL7/TRIM52/GBF1/LY96/VAMP7/ADH5/CHUK/CARD16/RELA/ABCF3/ZMPSTE24/TRIM59/TRIM32/CTR9/SKP2/CCT5/ACP5/NFE2L2/ATAD3A/PARP1/IKBKE/IL23A/MAPKAPK3/TRIM27/PPM1D/MAPK14/TRIM5/HEXIM1/BNIP3/STXBP4/HSPA1B/WASL/IFNAR2/MAP2K7/NFKBIB/TGFB1/STX4/MLH1/TENT5A/ITCH/SH2D1A/IRF2/VAV1/MAP3K5/PPP1R11/CRTAM/MYD88/ZCCHC3/SIGI…	CD4 Naive	Negative	0
MF	GO:0051219	phosphoprotein binding	44	-0.578817	-2.02973	0.000104322	0.0433737	0.042869	1958	tags=48%, list=23%, signal=37%	BTRC/SHC1/CRK/YWHAG/PIH1D1/SAMSN1/MEN1/SRC/SNCA/CBLB/MAPK3/TBL2/CBL/PIN1/SH2D3C/RRAGA/LEO1/LDLRAP1/GRAP/VAV1/GRAP2	CD14 Mono	Negative	0.047619	VAV1
BP	GO:0055086	nucleobase-containing small molecule metabolic process	309	-0.325935	-1.55616	0.000183446	0.0323651	0.030172	2065	tags=37%, list=27%, signal=28%	MTHFD1/NDUFC2/MPP1/DNPH1/NDUFB10/ATP5F1D/SULT1B1/BPNT1/DTYMK/OGG1/G6PD/REXO2/PARG/DCXR/NADK2/NDUFA3/HMGCR/RFK/SUCLG1/DLST/NME4/FIGNL1/MLYCD/TECR/ABCD1/NUDT1/UMPS/ENPP4/NDUFAB1/ACOT8/GTPBP1/PARP1/ERH/HSPA1B/DHODH/GART/NME6/AMPD3/ACSF3/NUDT16/HSD17B4/TGFB1/NDUFB3/DCK/IMPDH1/ATP5PB/NDUFS6/NDUFA12/PPARA/AK2/ATP5IF1/ACSM3/ALDH6A1/NDUFB6/SHMT1/DHFR2/PDE9A/NDUFS7/TALDO1/PAPSS1/DPM1/CTPS1/UQCC3/HMGCS1/AC…	CD4 Naive	Negative	0

## Sheet: Sheet1
Column	Description
Ontology	BP/MF/CC (Biological Process/ Molecular Function/Cellular Component)
ID	Gene Ontology ID
Description	Description of pathway
setSize	Number of differentially expressed genes that matches reference list of genes in pathway (including non significant differentially expressed genes)
enrichmentScore	Enrichment of pathway
NES	Normalized enrichment score
pvalue	P-value
p.adjust	Adjusted P-value
qvalue	Q-value
rank	The position in the ranked list at which the maximum enrichment score occurred
leading_edge	Defines the three staticstics used to define the leading edge https://www.gsea-msigdb.org/gsea/doc/GSEAUserGuideFrame.html
core_enrichment	subset of genes that contributes most to the enrichment result
CellType	Celltype label by azimuth
expr_dir	enrichment direction of pathway (whether the pathway are enriched by mainly up- or downregulated genes)
count_genes_of_interest	Fraction of core enrichment genes there is part of the significant differentially expressed genes
genes_of_interest	Significant diffenretially expressed genes genes that are part of core enrichment
