# Supplementary material for: Single-cell RNA sequencing highlights the influence of innate and adaptive immune response mechanisms in psoriatic arthritis
Source: Front Immunol. 2025 Feb 27;15:1490051. doi: 10.3389/fimmu.2024.1490051 (PMC11904337; doi:10.3389/fimmu.2024.1490051)
Supplement: Supplementary file 7 [file Table6.xlsx]

## Sheet: Ark1
GSEA comparing PsA/PsC and healthy controls
Ontology	ID	Description	setSize	enrichmentScore	NES	pvalue	p.adjust	qvalue	rank	leading_edge	core_enrichment	CellType	expr_dir	count_genes_of_interest	genes_of_interest
MF	GO:0003823	antigen binding	16	0.815606	2.27891	3.54226e-06	0.00309199	0.00292145	30	tags=44%, list=2%, signal=43%	IGLL5/IGKV1-5/IGHG2/IGHG1/IGLC3/IGLC2/IGHG3	Plasmablast	Positive	0.142857	IGLL5
CC	GO:0019814	immunoglobulin complex	11	0.886016	2.23724	3.86965e-06	0.00309199	0.00292145	30	tags=64%, list=2%, signal=63%	IGLL5/IGKV1-5/IGHG2/IGHG1/IGLC3/IGLC2/IGHG3	Plasmablast	Positive	0.142857	IGLL5
BP	GO:0019724	B cell mediated immunity	22	0.695023	2.14075	0.000344077	0.0400377	0.0378294	31	tags=32%, list=2%, signal=32%	IGLL5/IGHG2/IGHG1/IGLC3/IGLC2/IGHG3/NDFIP1	Plasmablast	Positive	0.142857	IGLL5
BP	GO:0016064	immunoglobulin mediated immune response	22	0.695023	2.14075	0.000344077	0.0400377	0.0378294	31	tags=32%, list=2%, signal=32%	IGLL5/IGHG2/IGHG1/IGLC3/IGLC2/IGHG3/NDFIP1	Plasmablast	Positive	0.142857	IGLL5
BP	GO:0048660	regulation of smooth muscle cell proliferation	11	0.815604	2.05945	0.000359979	0.0400377	0.0378294	32	tags=27%, list=2%, signal=27%	ERN1/TRIB1/MEF2D	Plasmablast	Positive	0
BP	GO:0006955	immune response	145	0.390038	1.73637	0.000359461	0.0400377	0.0378294	149	tags=19%, list=11%, signal=19%	IGLL5/IGKV1-5/IGHG2/IGHG1/RGS1/PHPT1/IGLC3/GBF1/IGLC2/IGHG3/NDFIP1/CYBA/PELI1/MAVS/YTHDF2/IFNAR1/ATG12/RBCK1/DUSP22/IL16/SELENOS/BIRC2/OTUB1/NBN/CD27/EXOSC9/TNFRSF13B/SHMT2	Plasmablast	Positive	0.0357143	IGLL5
BP	GO:0002376	immune system process	232	0.337991	1.59359	0.000289873	0.0400377	0.0378294	149	tags=16%, list=11%, signal=18%	IGLL5/IGKV1-5/IGHG2/IGHG1/RGS1/RHOH/PHPT1/IGLC3/TRIB1/GBF1/IGLC2/RUBCN/EIF6/PRDX2/B4GALT1/IGHG3/NDFIP1/CYBA/HAX1/CTSD/PELI1/CMTM7/TMOD3/MAVS/YTHDF2/IFNAR1/ATG12/RBCK1/DUSP22/IL16/SELENOS/BIRC2/OTUB1/NBN/CD27/EXOSC9/TNFRSF13B/SHMT2	Plasmablast	Positive	0.0263158	IGLL5
BP	GO:1903047	mitotic cell cycle process	82	-0.451527	-1.83032	0.000116335	0.021173	0.0200052	195	tags=28%, list=14%, signal=26%	EXOC5/NUP62/RDX/SMARCA4/CKS2/MKI67/SMC3/DLG1/CDC25B/TFDP1/STMN1/PAFAH1B1/RPA2/EZH2/SMC2/KMT5A/CDK4/UBE2S/APPL1/RRM2/MCM3/MCM4/PCNA	Plasmablast	Negative	0
BP	GO:0009725	response to hormone	65	-0.503331	-1.96805	3.63552e-05	0.0121305	0.0114615	202	tags=34%, list=14%, signal=30%	AHCYL1/CARM1/PTPRA/RDX/SMARCA4/PTGES3/PIK3C2A/PRKCD/TOMM70/RBBP7/PTPN11/YWHAG/TAF7/OSBPL8/CASP3/RELA/APPL1/ARPC1B/KDM5D/RAB31/TYMS/PCNA	Plasmablast	Negative	0
BP	GO:0006259	DNA metabolic process	120	-0.429253	-1.83748	5.06475e-05	0.0144852	0.0136863	206	tags=27%, list=15%, signal=25%	TOP1/PSMD14/CDC5L/CARM1/DNAJC2/MCM5/SMARCA4/ZBTB38/PTGES3/PPP4R2/PTTG1/PDS5A/SMC3/HMCES/TFDP1/HNRNPAB/PRKCD/APEX1/CCT5/RBBP7/RPA2/EZH2/TAF7/KMT5A/NASP/SUPT16H/RECQL/RRM2/MCM3/TYMS/MCM4/PCNA	Plasmablast	Negative	0
MF	GO:0140097	catalytic activity, acting on DNA	32	-0.57568	-1.96218	0.000226507	0.037789	0.0357047	220	tags=38%, list=16%, signal=32%	MCM7/TOP1/MCM5/SMARCA4/PTGES3/SMC3/APEX1/CHD9/RECQL/MCM3/MCM4/PCNA	Plasmablast	Negative	0
BP	GO:0051276	chromosome organization	71	-0.483481	-1.91282	2.48164e-05	0.0099365	0.00938845	220	tags=28%, list=16%, signal=25%	MCM7/TOP1/MCM5/NUP62/SMARCA4/PTGES3/PTTG1/PDS5A/SMC3/APEX1/CCT5/RPA2/EZH2/SMC2/KMT5A/NASP/RECQL/MCM3/MCM4/PCNA	Plasmablast	Negative	0
BP	GO:0006260	DNA replication	38	-0.626678	-2.23332	4.63335e-06	0.00309199	0.00292145	220	tags=45%, list=16%, signal=39%	MCM7/TOP1/CARM1/DNAJC2/MCM5/ZBTB38/PDS5A/SMC3/RBBP7/RPA2/NASP/SUPT16H/RECQL/RRM2/MCM3/MCM4/PCNA	Plasmablast	Negative	0
MF	GO:0003676	nucleic acid binding	403	-0.289916	-1.45933	0.000460999	0.0434595	0.0410624	228	tags=21%, list=16%, signal=25%	CBX6/SNRPG/EIF3J/FKBP3/FAM98A/MCM7/GRSF1/IMP3/ZNF24/GTF3C6/POLR2A/TOP1/AHCYL1/MRPS18C/CDC5L/EIF1AX/MRPL3/CARM1/DNAJC2/MCM5/RDX/SMARCA4/ZFAND6/CEBPZ/ZBTB38/SKI/MKI67/SLIRP/MRPS14/LSM2/PDCD5/NUDT5/SNRPB2/NOL8/SMC3/ZNF22/ZNF770/HMCES/PUF60/TFDP1/POLR2E/NFYC/BST2/LSM5/SRP68/TARDBP/HNRNPAB/APEX1/RYBP/CAPRIN1/C1D/CHD9/METAP2/SNRPB/ANXA7/CCT5/RBBP7/KRR1/GTF2A1/RPA2/EZH2/YWHAG/LBR/CCDC47/NSRP1/SMC2/TAF7/…	Plasmablast	Negative	0
CC	GO:0005694	chromosome	155	-0.380589	-1.71671	0.000115337	0.021173	0.0200052	236	tags=27%, list=17%, signal=25%	MAGED1/CBX6/ANP32E/MCM7/POLR2A/TOP1/CARM1/MCM5/SMARCA4/ZBTB38/MKI67/PTGES3/PPP4R2/NOL8/PDS5A/SMC3/HMCES/TFDP1/CBX5/NFYC/TARDBP/PAFAH1B1/APEX1/RBBP7/KRR1/RPA2/EZH2/SMC2/TAF7/KMT5A/CREBZF/CDK4/IRF2/RELA/MPHOSPH10/NASP/SUPT16H/RECQL/MCM3/KDM5D/MCM4/PCNA	Plasmablast	Negative	0
BP	GO:0006974	DNA damage response	91	-0.433251	-1.79533	0.000403141	0.0424783	0.0401354	256	tags=32%, list=18%, signal=28%	USP10/BAX/USP28/MCM7/PSMD14/CDC5L/MCM5/SMARCA4/ZBTB38/PPP4R2/PTTG1/PDS5A/SMC3/HMCES/CBX5/PRKCD/APEX1/XIAP/PTPN11/RPA2/TIPRL/TAF7/KMT5A/CASP3/SUPT16H/RECQL/MCM3/MCM4/PCNA	Plasmablast	Negative	0
MF	GO:0042393	histone binding	25	-0.619595	-1.99285	0.000600673	0.0449319	0.0424536	329	tags=60%, list=24%, signal=47%	HDAC2/SSRP1/TBL1XR1/CBX6/ANP32E/CARM1/DNAJC2/SMARCA4/CKS2/IPO7/CBX5/RBBP7/TAF7/NASP/DNAJC9	Plasmablast	Negative	0
BP	GO:0060429	epithelium development	66	-0.476733	-1.87127	0.000332605	0.0400377	0.0378294	334	tags=42%, list=24%, signal=34%	CDK6/TSG101/HDAC2/HECTD1/ARID4A/AP3B1/AQP3/BAX/PHACTR4/MAGED1/GRSF1/EXOC5/RALA/RDX/SKI/DLG1/PPP3R1/IPO7/STMN1/PAFAH1B1/ANXA7/ABI1/EZH2/CASP3/PDCD10/RELA/TYMS/PCNA	Plasmablast	Negative	0
CC	GO:0032993	protein-DNA complex	101	-0.445946	-1.87014	7.73995e-05	0.0172171	0.0162675	339	tags=41%, list=24%, signal=33%	CDK2AP2/PDS5B/HDAC2/TCF4/WAPL/SSRP1/KLF13/ARID4A/MLX/TMPO/MAGED1/CBX6/ANP32E/MCM7/TOP1/MCM5/SMARCA4/PPP4R2/PDS5A/SMC3/TFDP1/CBX5/NFYC/TARDBP/RBBP7/GTF2A1/RPA2/EZH2/SMC2/TAF7/KMT5A/CREBZF/CDK4/IRF2/RELA/NASP/SUPT16H/MCM3/KDM5D/MCM4/PCNA	Plasmablast	Negative	0
BP	GO:0071824	protein-DNA complex organization	87	-0.435899	-1.78422	0.00050343	0.0437321	0.04132	375	tags=44%, list=27%, signal=34%	MED4/ATG5/TDG/DDB1/SUPT5H/IRF4/CHTOP/HDAC2/TCF4/SSRP1/ARID4A/UBR5/UBTF/TBL1XR1/CBX6/ANP32E/TOP1/CARM1/DNAJC2/SMARCA4/MKI67/NUDT5/CBX5/RYBP/CHD9/RBBP7/GTF2A1/EZH2/TAF7/KMT5A/CREBZF/PSMC6/RELA/NASP/DNAJC9/SUPT16H/LMNB1/KDM5D	Plasmablast	Negative	0
CC	GO:0005654	nucleoplasm	466	-0.309842	-1.57388	1.81215e-05	0.00906983	0.00856958	438	tags=41%, list=31%, signal=42%	SRP54/SENP6/CBFB/PSMA3/PCM1/CHD7/SNRPD3/DDX1/SINHCAF/IMP4/UBA2/RBM15B/UQCRC2/THUMPD1/PSMD12/CLNS1A/NOP14/SF3A1/NDUFAB1/INPP4A/IPO5/PBRM1/AIM2/PSMB6/USP1/DECR1/RBX1/RAB11FIP2/PSMD1/GLO1/MED4/XRCC6/TCERG1/TDG/DDB1/BTBD1/SUPT5H/IRF4/CMPK1/PPM1G/DENND1B/CDK6/CHTOP/NOP10/SNRPA/ILF2/RPS19BP1/CDK2AP2/PDS5B/PSMD11/HDAC2/CPSF2/HECTD1/MAPK6/TAP2/WAPL/NDUFB6/PPP1CB/SSRP1/WIPI2/ITCH/PRDX3/ARID4A/TMA16/MLX/US…	Plasmablast	Negative	0
BP	GO:0060760	positive regulation of response to cytokine stimulus	24	-0.662049	-2.03313	0.000163605	0.035047	0.0331627	525	tags=33%, list=7%, signal=31%	HSPA1B/IFIH1/FADD/RIPK2/TBK1/TRIM32/CSF1/HSPA1A	CD4 Naive	Negative	0.125	IFIH1
BP	GO:0002181	cytoplasmic translation	31	0.593618	2.01911	0.000195212	0.0491482	0.0482302	657	tags=35%, list=12%, signal=32%	CPEB2/RPL22L1/MTOR/RBM4/SLBP/MIF4GD/EIF2D/DHX29/RPL26L1/FMR1/EIF2AK4	CD16 Mono	Positive	0
MF	GO:0004866	endopeptidase inhibitor activity	26	0.691871	2.14848	2.46621e-05	0.0145041	0.0141887	715	tags=35%, list=8%, signal=32%	THBS1/BIN1/ITIH4/CRIM1/TIMP1/PRNP/SERPINF1/C5/PTTG1	CD14 Mono	Positive	0
MF	GO:0061135	endopeptidase regulator activity	33	0.612294	2.00376	9.03514e-05	0.0367869	0.0359869	715	tags=30%, list=8%, signal=28%	THBS1/BIN1/ITIH4/CRIM1/ABCA2/TIMP1/PRNP/SERPINF1/C5/PTTG1	CD14 Mono	Positive	0
MF	GO:0030414	peptidase inhibitor activity	26	0.691871	2.14848	2.46621e-05	0.0145041	0.0141887	715	tags=35%, list=8%, signal=32%	THBS1/BIN1/ITIH4/CRIM1/TIMP1/PRNP/SERPINF1/C5/PTTG1	CD14 Mono	Positive	0
BP	GO:0007623	circadian rhythm	86	0.480593	1.92076	3.32907e-05	0.0176208	0.0172376	758	tags=19%, list=9%, signal=17%	NR1D1/ID3/ID1/KLF10/BHLHE40/NR1D2/NFIL3/PER3/ADRB1/AHR/RBM4/PROK2/NRIP1/PTGDS/PER2/MAGED1	CD14 Mono	Positive	0
BP	GO:0045071	negative regulation of viral genome replication	29	-0.688488	-2.15755	5.43052e-06	0.00574875	0.00562373	792	tags=38%, list=9%, signal=34%	APOBEC3G/APOBEC3F/MORC2/OAS3/OAS2/ISG15/OAS1/RSAD2/IFIH1/RNASEL/IFIT1	CD14 Mono	Negative	0.181818	IFIH1/IFIT1
MF	GO:0004888	transmembrane signaling receptor activity	119	-0.452105	-1.97567	3.95998e-06	0.00596241	0.00585104	840	tags=29%, list=15%, signal=25%	GPBAR1/IFNAR2/ABCA7/ACVR1B/SIGMAR1/TLR1/IL4R/FCGR2B/FZD1/NFAM1/LMBR1L/IL21R/CSF2RA/LPAR6/PTGIR/ADRB2/IGSF6/ACVR1/PTPRO/OSCAR/TNFRSF1A/GPR65/FGFRL1/IL27RA/TLR4/C3AR1/THBD/FPR1/LILRA4/NPC1/HLA-DQA2/CCR1/MARCO/FPR2	CD16 Mono	Negative	0
BP	GO:0051084	'de novo' post-translational protein folding	23	-0.695792	-2.10781	2.91849e-05	0.0130722	0.0123694	879	tags=43%, list=11%, signal=39%	TOR2A/HSPE1/HSPH1/CHCHD4/SELENOF/HSPA1B/HSPA1L/TOR1A/TOR1B/HSPA1A	CD4 Naive	Negative	0.1	SELENOF
BP	GO:0050679	positive regulation of epithelial cell proliferation	46	0.604482	2.17187	9.40484e-06	0.0466104	0.0448463	898	tags=33%, list=12%, signal=29%	AREG/NR4A3/MDK/TNF/NR4A1/CDC42/MYC/NME1/SAAL1/NRAS/PDCL3/RUNX2/HMOX1/B4GALT1/PPP1R16B	NK	Positive	0
BP	GO:0008610	lipid biosynthetic process	332	-0.339186	-1.62871	2.0573e-05	0.0108797	0.0102947	941	tags=24%, list=12%, signal=22%	LBR/BPNT1/MBOAT7/PRXL2B/CRLS1/IMPA2/ACAA2/ABHD3/FABP5/PI4K2A/MLYCD/SGPP1/SCP2/SPHK2/ERG28/IMPA1/HDHD5/ETNK1/PCYT1A/DPM1/TTC7A/CERS2/SGPL1/HACD4/PIP4K2C/PRKCD/ACSL5/ELOVL1/ST8SIA4/NDUFAB1/PNPLA8/ARMC5/ACSL3/PRMT3/VAC14/ABHD4/MID1IP1/MVK/PDSS1/MTMR2/LPCAT3/GSTM4/SLC27A1/ITPKC/ABHD2/LPGAT1/KDSR/LCLAT1/PLPP1/OXSM/PIGS/ST8SIA1/SQLE/GGPS1/OSBPL1A/SRD5A1/PIK3R4/SPTSSA/HMGCS1/CHP1/PIK3CG/CEACAM1/ABHD5/OR…	CD4 Naive	Negative	0.0506329	TM9SF2/SPTLC2/HACD3/ERLIN1
MF	GO:0001217	DNA-binding transcription repressor activity	78	0.51264	2.1027	2.23196e-06	0.00504089	0.00494673	959	tags=45%, list=17%, signal=38%	NR1D1/BHLHE40/ZBTB10/NFIL3/NR1D2/ZBTB1/ZBTB2/ZBTB37/ATF3/PLAGL1/MXD1/FOXO3/ZNF281/ERF/MXI1/ZBTB14/ZC3H8/REST/ZFP90/ZFHX3/ZNF350/KLF12/ZBTB21/MYPOP/TCF3/ZNF263/MAFK/HIVEP1/SKI/MNT/BATF3/THAP11/BACH1/ZNF131/PURB	CD16 Mono	Positive	0
MF	GO:0001227	DNA-binding transcription repressor activity, RNA polymerase II-specific	76	0.518614	2.13254	1.22137e-06	0.00504089	0.00494673	959	tags=46%, list=17%, signal=39%	NR1D1/BHLHE40/ZBTB10/NFIL3/NR1D2/ZBTB1/ZBTB2/ZBTB37/ATF3/PLAGL1/MXD1/FOXO3/ZNF281/ERF/MXI1/ZBTB14/ZC3H8/REST/ZFP90/ZFHX3/ZNF350/KLF12/ZBTB21/MYPOP/TCF3/ZNF263/MAFK/HIVEP1/SKI/MNT/BATF3/THAP11/BACH1/ZNF131/PURB	CD16 Mono	Positive	0
BP	GO:0140546	defense response to symbiont	175	-0.460008	-2.05264	2.63441e-08	6.97197e-05	6.82035e-05	991	tags=25%, list=12%, signal=23%	TRIM27/BCL2L1/NLRX1/DDX60/TRIM52/DUS2/TLR2/APOBEC3G/IFI44L/POLR3K/APOBEC3F/BNIP3/IRF7/NCBP1/TLR8/LILRA4/RIPK3/TRIM5/HERC5/OAS3/OAS2/NCK1/CGAS/GBP1/RNASE2/SLFN11/ISG15/OAS1/RSAD2/CPTP/DHX58/AIM2/TLR7/IRF2/ADARB1/IFIH1/FADD/SLFN13/TRIM21/RNASEL/IFIT3/IFIT2/RTP4/IFIT1	CD14 Mono	Negative	0.0909091	IRF2/IFIH1/TRIM21/IFIT1
BP	GO:0051607	defense response to virus	175	-0.460008	-2.05264	2.63441e-08	6.97197e-05	6.82035e-05	991	tags=25%, list=12%, signal=23%	TRIM27/BCL2L1/NLRX1/DDX60/TRIM52/DUS2/TLR2/APOBEC3G/IFI44L/POLR3K/APOBEC3F/BNIP3/IRF7/NCBP1/TLR8/LILRA4/RIPK3/TRIM5/HERC5/OAS3/OAS2/NCK1/CGAS/GBP1/RNASE2/SLFN11/ISG15/OAS1/RSAD2/CPTP/DHX58/AIM2/TLR7/IRF2/ADARB1/IFIH1/FADD/SLFN13/TRIM21/RNASEL/IFIT3/IFIT2/RTP4/IFIT1	CD14 Mono	Negative	0.0909091	IRF2/IFIH1/TRIM21/IFIT1
CC	GO:0030141	secretory granule	274	-0.385287	-1.8222	5.78585e-07	0.000967934	0.000915894	1059	tags=22%, list=14%, signal=20%	SURF4/PRDX4/TRAPPC1/FABP5/ATP11A/PGM1/FERMT3/B4GALT1/ENPP4/RAB2B/RACGAP1/PSMD11/CFP/SPINK2/TIMP2/PRKCD/EBAG9/SNAPIN/CTSA/NEU1/GYG1/CLCN3/CREG1/PDXK/LAMTOR3/LAMP2/HSPA1B/PTPRJ/ABHD2/BAIAP2/GNS/RAB3D/MLEC/PGRMC1/AGA/PGAM1/VCL/GLB1/ITGA1/SNX10/TOLLIP/CTSD/TOR1A/CEACAM1/HPSE/PNP/PSEN1/APOOL/ATP6V1D/ATP6V0A1/DYNLL1/LPCAT1/PGM2/ATP6V1A/DMXL2/STOM/PLEKHO2/SLC15A4/GCA/HSPA1A	CD4 Naive	Negative	0.0333333	CLCN3/GCA
CC	GO:0099503	secretory vesicle	330	-0.366107	-1.75592	5.89365e-07	0.000967934	0.000915894	1059	tags=22%, list=14%, signal=20%	SURF4/PRDX4/TRAPPC1/FABP5/ATP11A/PGM1/FERMT3/B4GALT1/ENPP4/STX6/CLTA/ATP6AP1/RAB2B/ATP6V1E1/RACGAP1/PDE4B/PSMD11/CFP/SPINK2/TIMP2/RAB12/PRKCD/SLC40A1/EBAG9/SNAPIN/CTSA/NEU1/GYG1/CLCN3/CREG1/PDXK/LAMTOR3/LAMP2/HSPA1B/MTMR2/PTPRJ/ABHD2/BAIAP2/GNS/RAB3D/MLEC/PGRMC1/AGA/PGAM1/VCL/RAB8A/ATP6V1C1/GLB1/ITGA1/SNX10/TOLLIP/CTSD/TOR1A/CEACAM1/HPSE/PNP/PSEN1/APOOL/SYTL2/ATP6V1D/ATP6V0A1/DYNLL1/LPCAT1/PGM2/A…	CD4 Naive	Negative	0.0277778	CLCN3/GCA
BP	GO:0032101	regulation of response to external stimulus	324	-0.331234	-1.6303	1.83757e-05	0.0118576	0.0116361	1064	tags=27%, list=19%, signal=24%	CD81/SYT11/UNC93B1/TRIM5/MAP3K7/NEK7/DDX60/MED1/HLA-G/UFL1/IRF7/ZDHHC12/GFER/ANKRD17/SBNO2/APOBEC3G/STK39/IL16/LPCAT3/UBASH3B/STX4/SHARPIN/HDAC6/RNF26/CACTIN/TICAM1/CRTAM/OAS3/CHUK/POLR3F/TRAF3/MICB/ISG15/PRKCD/IFIH1/NAIP/TLR1/RHBDF2/FCGR2B/HGF/RIPK1/PRKD2/NPLOC4/CERS2/TKFC/ERAP1/NCF1/HPSE/NFKB1/DHX33/TLR7/NOD1/IKBKE/SCIMP/INPP5F/HSPA1A/JAK2/SASH1/FAM3A/DTX3L/PPARA/SEMA4B/HERC5/RNF185/RSAD2/TNFAI…	CD16 Mono	Negative	0
BP	GO:0048008	platelet-derived growth factor receptor signaling pathway	26	-0.721602	-2.25488	2.02901e-06	0.0104677	0.0101814	1081	tags=46%, list=13%, signal=40%	HIP1/FER/SMPD3/PTPN12/ARID5B/PDGFB/HIP1R/PTGIR/LRP1/TIPARP/CSRNP1/NR4A3	CD4 TCM	Negative	0
MF	GO:0016667	oxidoreductase activity, acting on a sulfur group of donors	34	-0.592044	-1.98785	0.000240915	0.0439625	0.0415989	1130	tags=38%, list=15%, signal=33%	QSOX1/GSTO1/CHCHD4/TXN/MSRB2/TXNRD1/PDIA6/SUMF1/SESN2/SCO2/TXNDC17/GLRX/PRDX3	CD4 Naive	Negative	0.153846	GLRX/PRDX3
BP	GO:0007416	synapse assembly	30	-0.678662	-2.24054	5.69372e-06	0.0249727	0.0249727	1145	tags=53%, list=20%, signal=43%	CHD4/ADNP/ZDHHC12/WNT7A/FBXO45/SLC25A46/CRK/CRKL/GNPAT/RAP2A/AMIGO2/COLQ/AMIGO1/APP/LRRN3/MDGA1	CD4 TEM	Negative	0
BP	GO:0071357	cellular response to type I interferon	35	-0.613364	-2.00319	8.84984e-05	0.0367869	0.0359869	1158	tags=34%, list=14%, signal=30%	CACTIN/TRIM56/RBM47/HDAC4/IRF7/OAS3/OAS2/ISG15/OAS1/IFIH1/FADD/IFIT1	CD14 Mono	Negative	0.166667	IFIH1/IFIT1
BP	GO:0009607	response to biotic stimulus	489	-0.299873	-1.53869	3.87721e-05	0.0166314	0.0163207	1284	tags=31%, list=23%, signal=27%	EXOSC5/TLR8/CGAS/PIK3R6/NFKB2/RBM14/GBF1/MLKL/TMEM43/GBP3/IL6R/PIK3CG/PPP1R11/CSF2RB/ZDHHC5/CD84/PTPRJ/OAS1/TLR2/C1RL/EMILIN2/STXBP3/EIF2AK2/PPM1D/TMEM106A/CDK4/PAF1/OTUD5/SENP7/SYT11/UNC93B1/TRIM5/MAP3K7/NEK7/DDX60/MED1/HLA-G/DAPK1/KYNU/IRF7/UPF1/ZDHHC12/GFER/MAP2K7/BST2/TOLLIP/ANKRD17/OAS2/SBNO2/APOBEC3G/CHID1/STX4/SHARPIN/RNF26/CACTIN/TICAM1/IFNAR2/CRTAM/OAS3/CHUK/APOBEC3C/GCH1/MAP3K5/CEBPG/PO…	CD16 Mono	Negative	0.00649351	IFIT3
BP	GO:0043207	response to external biotic stimulus	479	-0.298376	-1.52793	4.05015e-05	0.0166314	0.0163207	1284	tags=32%, list=23%, signal=27%	EXOSC5/TLR8/CGAS/PIK3R6/NFKB2/RBM14/GBF1/MLKL/TMEM43/GBP3/IL6R/PIK3CG/PPP1R11/CSF2RB/ZDHHC5/CD84/OAS1/TLR2/C1RL/EMILIN2/STXBP3/EIF2AK2/PPM1D/TMEM106A/CDK4/PAF1/OTUD5/SENP7/SYT11/UNC93B1/TRIM5/MAP3K7/NEK7/DDX60/MED1/HLA-G/DAPK1/KYNU/IRF7/UPF1/ZDHHC12/GFER/MAP2K7/BST2/TOLLIP/ANKRD17/OAS2/SBNO2/APOBEC3G/CHID1/STX4/SHARPIN/RNF26/CACTIN/TICAM1/IFNAR2/CRTAM/OAS3/CHUK/APOBEC3C/GCH1/MAP3K5/CEBPG/POLR3F/T…	CD16 Mono	Negative	0.00662252	IFIT3
BP	GO:0044283	small molecule biosynthetic process	254	-0.353947	-1.65164	4.44707e-05	0.0181854	0.0172077	1301	tags=28%, list=17%, signal=24%	PRPS1/ABCD3/DDB1/NSDHL/PYCARD/UBIAD1/FDXR/LBR/PRXL2B/IMPA2/LEPR/ACAA2/ABHD3/SLC19A2/FABP5/APIP/PGM1/COQ5/MLYCD/SCP2/SPHK2/IMPA1/HPRT1/ABAT/SLC25A13/AASDHPPT/SHMT1/SLC25A12/HACD4/ELOVL1/DHFR2/QDPR/NDUFAB1/CHST14/PNPLA8/RFK/PRMT3/OAT/MID1IP1/FBP1/PDXK/MVK/PDSS1/LPCAT3/GSTM4/PGD/ITPKC/ABHD2/LPGAT1/OXSM/GCH1/IPPK/PGAM1/OSBPL1A/SPTSSA/HMGCS1/SESN2/CEACAM1/PNP/PNPO/PGM2/NT5E/SPTLC2/ALOX5AP/GOT1/HACD3/N…	CD4 Naive	Negative	0.056338	SPTLC2/ALOX5AP/HACD3/ERLIN1
BP	GO:0000122	negative regulation of transcription by RNA polymerase II	423	0.316087	1.54122	2.14075e-05	0.0145041	0.0141887	1322	tags=22%, list=16%, signal=19%	NR1D1/ID3/BIN1/SMAD7/HIC1/ATF3/DDIT3/ID1/KLF10/MAFF/ZBTB10/BATF3/BHLHE40/NR1D2/ZFPM1/HOXB3/ZBTB16/PLK3/NFIL3/PER3/CDKN1C/ZBTB21/APBB1/SOX12/ZBTB5/GZF1/CXXC5/ZBTB2/KLF11/ZBTB1/ZNF136/ZNF281/ZNF439/KAT2A/ZBTB33/IKZF5/MBIP/MIER3/HIVEP1/RLIM/CITED2/NRIP1/TRAF6/ING1/LCOR/ZNF669/TRIB3/ACVR2B/FOXO3/ZNF487/MTA3/NR4A3/SOX4/HDAC5/STRAP/DDX20/COPS2/ZNF350/PER2/MAGED1/CIITA/BACH1/HIPK2/MDM2/MAFB/ZBTB39/JAZF1…	CD14 Mono	Positive	0.0326087	SMAD7/DDIT3/ZBTB10
MF	GO:0140678	molecular function inhibitor activity	158	0.393696	1.72924	5.00182e-05	0.0240678	0.0235444	1328	tags=27%, list=16%, signal=23%	ID3/THBS1/BIN1/SMAD7/DDIT3/ID1/ITIH4/CRIM1/CDKN1C/PHACTR1/CDKN2D/TRIB1/TIMP1/ITPRIP/CPEB2/PPP1R9B/BEX4/CDKN1A/PRNP/MBIP/NEDD4L/TRIB3/SERPINF1/C5/MTRNR2L3/PTTG1/DNAJC3/PRKRIP1/PDE6G/STX8/PPP1R14B/OAZ2/SLC30A1/DDX21/PHPT1/CDKN1B/IPO5/LMTK2/PRKAG2/SKI/CHP1/RECK	CD14 Mono	Positive	0.047619	SMAD7/DDIT3
BP	GO:0009615	response to virus	215	-0.428454	-1.96024	4.54095e-08	8.01174e-05	7.83752e-05	1352	tags=27%, list=16%, signal=23%	DTX3L/NMI/UNC13D/CHUK/RAB2B/IL15/GATA3/TICAM1/TRIM56/IFI44/IFNGR1/TRIM27/BCL2L1/NLRX1/DDX60/TRIM52/DUS2/TLR2/APOBEC3G/IFI44L/POLR3K/APOBEC3F/BNIP3/IRF7/NCBP1/TLR8/LILRA4/RIPK3/TRIM5/HERC5/OAS3/OAS2/NCK1/CGAS/GBP1/RNASE2/SLFN11/ISG15/OAS1/STMN1/RSAD2/CPTP/DHX58/AIM2/TBX21/TLR7/IRF2/ADARB1/IFIH1/FADD/SLFN13/TRIM21/RNASEL/IFIT3/IFIT2/RTP4/IFIT1/CLU	CD14 Mono	Negative	0.0689655	IRF2/IFIH1/TRIM21/IFIT1
MF	GO:1990837	sequence-specific double-stranded DNA binding	347	0.311399	1.58923	5.52643e-05	0.0184172	0.0180732	1354	tags=36%, list=24%, signal=29%	NR1D1/BHLHE40/THRA/ZBTB10/ZBTB24/NFIL3/NR1D2/ZFX/ZBTB1/ZNF92/ZBTB2/MBNL2/ZNF639/KLF10/ZBTB37/FOXO4/VENTX/KLF11/ZNF83/ATF3/FOXN3/MTOR/PLAGL1/MXD1/FOXO3/ZNF281/ARID5B/MXI1/ELK1/OLIG1/CDK9/ZNF581/ZBTB14/ZC3H8/ZNF791/ZNF394/ZNF280D/REST/MCM5/ZFP90/ZNF236/ZNF44/ZFHX3/ZNF296/ZNF350/ZNF644/ZNF90/KLF12/MEF2D/DNMT3A/CCNT1/ZBTB11/MYPOP/ZNF317/KAT7/AHR/TCF3/FOXJ2/ZNF277/EZH2/TNF/ZNF513/NRF1/ZNF263/PRMT5/NFE…	CD16 Mono	Positive	0
MF	GO:0001067	transcription regulatory region nucleic acid binding	330	0.314135	1.59443	5.70823e-05	0.0184172	0.0180732	1354	tags=37%, list=24%, signal=30%	NR1D1/BHLHE40/THRA/ZBTB10/ZBTB24/NFIL3/NR1D2/ZFX/ZBTB1/ZNF92/ZBTB2/ZNF639/KLF10/ZBTB37/FOXO4/VENTX/KLF11/ZNF83/ATF3/FOXN3/MTOR/PLAGL1/MXD1/FOXO3/ZNF281/ARID5B/MXI1/ELK1/OLIG1/CDK9/ZNF581/ZBTB14/ZC3H8/ZNF791/ZNF394/ZNF280D/REST/ZFP90/ZNF236/ZNF44/ZFHX3/ZNF296/ZNF350/ZNF644/ZNF90/KLF12/MEF2D/DNMT3A/CCNT1/ZBTB11/MYPOP/ZNF317/AHR/TCF3/FOXJ2/ZNF277/EZH2/TNF/ZNF513/NRF1/ZNF263/PRMT5/NFE2L1/DBP/GTF2A1/D…	CD16 Mono	Positive	0
BP	GO:0098542	defense response to other organism	396	-0.345031	-1.68755	8.37464e-07	0.00103155	0.000976086	1363	tags=25%, list=18%, signal=22%	IL6R/DDX60/PPP6C/RELA/BCL2L1/TRAFD1/UBE2L6/SAMD9/PYCARD/PRKDC/ZMPSTE24/CASP6/IL23A/IRF7/ZDHHC12/APOBEC3F/APOBEC3C/JAK2/BNIP3/WIPI2/YTHDF3/TMEM43/RBM14/NMI/LYAR/ELMOD2/CRTAM/AKAP1/CPTP/HRAS/TUSC2/TMED1/NDUFAF4/IFI44L/RAB2B/SUSD4/KLRG1/IL27RA/PRKCE/CFP/IFITM3/CGAS/PRKCD/RSAD2/ARMC5/IL1RAP/SH2D1A/ITCH/POLR3F/OAS2/GBP5/IRF2/TIFA/CEBPG/HSPA1B/SLC9A9/MAP3K5/GBP1/APOBEC3G/SDHAF4/TRIM5/TRIM59/GCH1/RNF166…	CD4 Naive	Negative	0.0408163	RNASEL/IFIH1/ARL8B/IFNGR1
MF	GO:0140375	immune receptor activity	24	-0.666781	-2.04766	0.000152912	0.0342453	0.0324041	1363	tags=54%, list=18%, signal=45%	IL6R/IL2RA/LEPR/IL27RA/CXCR5/CCR7/IL1RAP/HLA-DOB/IL18R1/CD200R1/ACKR3/CR2/IFNGR1	CD4 Naive	Negative	0.0769231	IFNGR1
MF	GO:0004888	transmembrane signaling receptor activity	197	-0.402918	-1.83014	3.17155e-06	0.00419675	0.00410549	1373	tags=30%, list=16%, signal=26%	FAS/OSCAR/C5AR2/TLR10/ACVR1/OPRL1/CCRL2/ABCA7/PTPRN2/CSF2RA/ADGRE1/NFAM1/IGSF6/IFNGR1/FPR1/GPR162/P2RY1/TLR2/GPR171/CD300A/FCRL3/CYSLTR1/NPC1/LILRA4/GPR132/TLR1/TLR4/DDR1/TLR5/S1PR1/GPR65/PLXNA2/NRP1/S1PR4/TPRA1/TNFRSF1A/TGFBR3/LPAR6/C3AR1/EFNA4/SPHK2/NTSR1/FCGR1A/S1PR5/F2R/CXCR2/FCRL6/CALCRL/CCR5/HLA-DOB/FGFR1/LPAR1/CD200R1/HLA-DQA2/FZD2/CCR1/FPR2/TREML1/P2RX5/PTPRO	CD14 Mono	Negative	0.0166667	CCR1
BP	GO:0032680	regulation of tumor necrosis factor production	53	-0.529465	-1.93995	0.00019643	0.0372235	0.0352222	1396	tags=38%, list=18%, signal=31%	OAS3/SASH3/GPR18/PYCARD/IL23A/JAK2/SPHK2/IL27RA/OAS2/PTPRJ/RARA/OAS1/IFIH1/BCL3/FADD/PSEN1/NFKBIL1/PTPN22/RIPK2/IFNGR1	CD4 Naive	Negative	0.1	IFIH1/IFNGR1
BP	GO:0032640	tumor necrosis factor production	53	-0.529465	-1.93995	0.00019643	0.0372235	0.0352222	1396	tags=38%, list=18%, signal=31%	OAS3/SASH3/GPR18/PYCARD/IL23A/JAK2/SPHK2/IL27RA/OAS2/PTPRJ/RARA/OAS1/IFIH1/BCL3/FADD/PSEN1/NFKBIL1/PTPN22/RIPK2/IFNGR1	CD4 Naive	Negative	0.1	IFIH1/IFNGR1
BP	GO:0019637	organophosphate metabolic process	481	-0.304162	-1.5057	7.67855e-05	0.020432	0.0193335	1441	tags=25%, list=19%, signal=21%	SPTLC1/NAPEPLD/GPD1L/NDUFA12/TALDO1/ACSL4/PLAA/NDUFS7/PANK4/ALDOC/GPD2/AK2/PRPS1/NAXD/DLAT/NME6/GART/BPNT1/MBOAT7/UNG/CRLS1/IMPA2/MOCS3/ABHD3/SULT1B1/SLC25A25/SLC19A2/FABP5/ACSF2/ATP5PB/PI4K2A/UMPS/MLYCD/SGPP1/SPHK2/NPR2/PAPSS1/ACOT9/HSD17B4/IMPA1/HPRT1/HDHD5/ETNK1/PCYT1A/AK6/DPM1/SLC25A13/TTC7A/NDUFB3/PDE4B/SHMT1/NOS3/PFKFB3/PIP4K2C/SDHD/PRKCD/ACSL5/ELOVL1/NDUFAB1/NFS1/PNPLA8/RFK/ACSL3/MCCC2/DCT…	CD4 Naive	Negative	0.0338983	PANK2/TBPL1/SPTLC2/PDHB
BP	GO:0006082	organic acid metabolic process	405	-0.316874	-1.55125	4.80367e-05	0.0181854	0.0172077	1452	tags=26%, list=19%, signal=23%	ADIPOR2/DARS2/FARSA/AASDH/CES2/ACSL4/PLAA/ALDOC/ABCD3/PYCARD/PEX2/DLAT/AMDHD2/DECR1/GART/BPNT1/AARS2/VDAC1/PRXL2B/GSTO1/GCLC/ACAA2/HARS2/ABHD3/SULT1B1/FABP5/ACSF2/BCKDK/ADIPOR1/APIP/PGM1/CPT2/LYPLA2/LIPT1/EARS2/MLYCD/SCP2/ALDH6A1/L2HGDH/PAPSS1/HSD17B4/ARL2/LYPLA1/ABAT/SLC25A13/AASDHPPT/PRKCE/SLC25A44/SHMT1/SLC25A12/NOS3/SGPL1/HACD4/ACSL5/ELOVL1/DHFR2/QDPR/NDUFAB1/CHST14/PNPLA8/NPC1/MTLN/GCSH/ACSL…	CD4 Naive	Negative	0.0560748	PANK2/ALOX5AP/PDHB/GNPDA1/HACD3/ERLIN1
BP	GO:0043436	oxoacid metabolic process	403	-0.317891	-1.55387	5.44177e-05	0.0181854	0.0172077	1452	tags=27%, list=19%, signal=23%	ADIPOR2/DARS2/FARSA/AASDH/CES2/ACSL4/PLAA/ALDOC/ABCD3/PYCARD/PEX2/DLAT/AMDHD2/DECR1/GART/BPNT1/AARS2/VDAC1/PRXL2B/GSTO1/GCLC/ACAA2/HARS2/ABHD3/SULT1B1/FABP5/ACSF2/BCKDK/ADIPOR1/APIP/PGM1/CPT2/LYPLA2/LIPT1/EARS2/MLYCD/SCP2/ALDH6A1/L2HGDH/PAPSS1/HSD17B4/ARL2/LYPLA1/ABAT/SLC25A13/AASDHPPT/PRKCE/SLC25A44/SHMT1/SLC25A12/NOS3/SGPL1/HACD4/ACSL5/ELOVL1/DHFR2/QDPR/NDUFAB1/CHST14/PNPLA8/NPC1/MTLN/GCSH/ACSL…	CD4 Naive	Negative	0.0560748	PANK2/ALOX5AP/PDHB/GNPDA1/HACD3/ERLIN1
BP	GO:0055086	nucleobase-containing small molecule metabolic process	307	-0.328344	-1.56493	0.000179827	0.0369169	0.0349321	1498	tags=27%, list=19%, signal=23%	DHODH/RRM2B/MGAT1/GPD1L/NDUFA12/ERH/TALDO1/NANS/ACSL4/NDUFS7/PANK4/AK2/PRPS1/NAXD/DLAT/AMDHD2/NME6/GART/BPNT1/UNG/DPAGT1/APOBEC3F/APOBEC3C/SULT1B1/SLC25A25/ACSF2/ATP5PB/EXTL2/UMPS/ENPP4/MLYCD/SPHK2/ALDH6A1/NPR2/PAPSS1/ACOT9/HSD17B4/HPRT1/AK6/DPM1/SLC25A13/NDUFB3/PDE4B/SHMT1/NOS3/SDHD/ACSL5/ELOVL1/DHFR2/NDUFAB1/RFK/ACSL3/MCCC2/DCTPP1/PDE9A/ASMTL/MVK/HSPA1B/PGD/CTPS1/APOBEC3G/PANK2/OXSM/ICMT/RPE/ND…	CD4 Naive	Negative	0.060241	PANK2/TBPL1/PDHB/GNPDA1/GLRX
BP	GO:0051253	negative regulation of RNA metabolic process	435	0.311847	1.63173	6.44458e-06	0.00727755	0.00714162	1502	tags=38%, list=27%, signal=30%	NR1D1/BHLHE40/THRA/PLK3/ZBTB10/NFIL3/NR1D2/ZBTB1/BAG4/SMAD7/PHC1/NAF1/ING1/ZBTB2/TRIM11/FNIP1/ZNF639/TENT5A/KLF10/ZBTB37/KLF11/ATF3/FOXN3/SCML1/PLAGL1/MXD1/FOXO3/ZNF281/ERF/ARID5B/MXI1/ZBTB14/ZC3H8/MEPCE/RNF168/RLIM/ATXN1L/REST/DHRS7B/PHC2/ZFP90/ZFHX3/ZNF296/MDM2/ZNF350/FMR1/NBAS/KLF12/DNMT3A/RCOR3/LARP1/SIRT7/ZBTB21/ZCCHC17/PEX14/CBFB/MYPOP/AEBP2/KAT7/IGF2BP2/MCPH1/AHR/TCF3/EZH2/TNF/SAP30/NAB1/Z…	CD16 Mono	Positive	0
CC	GO:0010008	endosome membrane	283	-0.359143	-1.70303	2.20817e-05	0.0108797	0.0102947	1715	tags=32%, list=22%, signal=26%	ATP7A/AP2A2/APH1B/STX7/SNX18/RUFY1/MMD/TMEM165/SNX27/STX12/SNX30/ATP13A2/CHMP5/NCSTN/VAMP7/STAM2/PXK/NAPEPLD/SCARB2/VPS37A/VPS35/RAB8B/RMC1/SNX1/ZMPSTE24/TFRC/NDRG1/IRF7/CD274/LAMTOR2/EHD3/RAB5B/UBAP1/ZFYVE28/SLC29A3/PI4K2A/YIPF1/VPS37B/RAB22A/CPTP/STX6/CLTA/ATP6AP1/MITD1/IFITM3/SLC39A4/RAB12/RNF13/NPC1/ITCH/RAB11FIP4/CLCN3/VAC14/SNX12/CHMP2B/LAMTOR3/LAMP2/RABEPK/MTMR2/HLA-DOB/GIMAP5/SLC9A9/RAB35…	CD4 Naive	Negative	0.043956	CLCN3/ARL8B/SLC9A6/TM9SF2
BP	GO:0044255	cellular lipid metabolic process	449	-0.321112	-1.5798	1.25243e-05	0.00771342	0.00729872	1747	tags=30%, list=22%, signal=25%	PER2/ACER3/ACAT1/IP6K1/INPPL1/GNPAT/PIGM/MSMO1/OSBP/KAT5/GDE1/CBR1/ARV1/HEXB/SREBF1/DNAJC19/ALG1/HMGCR/ADH5/CDIPT/SLC35C1/ADIPOR2/SPTLC1/NAPEPLD/AASDH/GALC/CES2/ACSL4/PLAA/B3GALT4/ABCD3/ZMPSTE24/PEX2/DECR1/BPNT1/MBOAT7/DPAGT1/PRXL2B/CRLS1/IMPA2/ACAA2/ABHD3/FABP5/ACSF2/PI4K2A/ADIPOR1/CPT2/LYPLA2/MLYCD/SGPP1/SCP2/ALG14/SPHK2/LMF1/CPTP/HSD17B4/IMPA1/LYPLA1/HDHD5/ETNK1/PCYT1A/DPM1/TTC7A/ASAH2B/CERS2/…	CD4 Naive	Negative	0.0444444	PANK2/TM9SF2/SPTLC2/ALOX5AP/HACD3/ERLIN1
BP	GO:1901615	organic hydroxy compound metabolic process	213	-0.35249	-1.61989	0.000268762	0.0472924	0.0447498	1747	tags=34%, list=22%, signal=27%	PER2/ACER3/IP6K1/ATP7A/MSMO1/OSBP/GDE1/ARV1/GATA3/SREBF1/ALG1/HMGCR/ADH5/SPTLC1/NAPEPLD/MBTPS2/VPS35/SLC5A3/GPD2/ABCD3/APOL2/NSDHL/FDXR/LBR/DPAGT1/IMPA2/LEPR/ACAA2/LIMA1/SULT1B1/SGPP1/SCP2/ALG14/SPHK2/OPN3/AKR7A2/ERG28/IMPA1/HPRT1/ABCA1/ABAT/DPM1/QDPR/TKTL1/NPC1/PDXK/MVK/LPCAT3/ITPKC/COMT/PLPP1/PANK2/GCH1/SQLE/FECH/IPPK/ALG2/OSBPL1A/SRD5A1/SPTSSA/HMGCS1/APOL1/SOAT1/PNPO/LDLR/MINPP1/DOLPP1/SPTLC2/…	CD4 Naive	Negative	0.0555556	PANK2/SOAT1/SPTLC2/ERLIN1
CC	GO:0030659	cytoplasmic vesicle membrane	495	-0.331852	-1.64789	3.67316e-07	0.000967934	0.000915894	1898	tags=34%, list=24%, signal=27%	PACSIN2/DTNBP1/CAMK2D/VPS25/STX17/SYPL1/HLA-G/SNX8/VPS36/VPS35L/USO1/SLC48A1/COPB1/TBC1D24/VPS4B/SEC13/ATP7A/AP2A2/APH1B/SPPL3/GDE1/ICA1/STX7/CPNE3/SNX18/RUFY1/ARRB1/MMD/TMEM165/SNX27/SREBF1/NDUFC2/STX12/SNX30/TMEM199/LMAN1/ATP13A2/CHMP5/NCSTN/VAMP7/SEC23A/CD46/TAP2/STAM2/PXK/NAPEPLD/SCARB2/VPS37A/AP3M1/VPS35/BCL2L1/RAB8B/RMC1/SNX1/SYNGR2/GPR18/ZMPSTE24/TFRC/NDRG1/IRF7/TAP1/CD274/LAMTOR2/EHD3/SLC…	CD4 Naive	Negative	0.0240964	CLCN3/ARL8B/SLC9A6/TM9SF2

## Sheet: Sheet1
Column	Description
Ontology	BP/MF/CC (Biological Process/ Molecular Function/Cellular Component)
ID	Gene Ontology ID
Description	Description of pathway
setSize	Number of differentially expressed genes that matches reference list of genes in pathway (including non significant differentially expressed genes)
enrichmentScore	Enrichment of pathway
NES	Normalized enrichment score
pvalue	P-value
p.adjust	Adjusted P-value
qvalue	Q-value
rank	The position in the ranked list at which the maximum enrichment score occurred
leading_edge	Defines the three staticstics used to define the leading edge https://www.gsea-msigdb.org/gsea/doc/GSEAUserGuideFrame.html
core_enrichment	subset of genes that contributes most to the enrichment result
CellType	Celltype label by azimuth
expr_dir	enrichment direction of pathway (whether the pathway are enriched by mainly up- or downregulated genes)
count_genes_of_interest	Fraction of core enrichment genes there is part of the significant differentially expressed genes
genes_of_interest	Significant diffenretially expressed genes genes that are part of core enrichment
